# Supplementary material for: METTL3 Modulates Radiation‐Induced Cardiac Fibrosis via the Akt/mTOR Pathway
Source: FASEB J. 2025 Jun 5;39(11):e70666. doi: 10.1096/fj.202403143RRRR (PMC12139579; doi:10.1096/fj.202403143RRRR)
Supplement: Supplementary file 2 — Data S1. [file FSB2-39-e70666-s004.xls]

## Sheet: GSE218447.normalize
id	GSM6745473_Control	GSM6745472_Control	GSM6745496_Control	GSM6745497_Control	GSM6745484_Control	GSM6745485_Control	GSM6745474_Treat	GSM6745475_Treat	GSM6745498_Treat	GSM6745499_Treat	GSM6745486_Treat	GSM6745487_Treat
ZFP85	0.780067	0.928543	0.831688	0.915061	0.365243	0.546862	0.780067	0.375479	0.620077	0.636387	0.399363	0.165656
SCAP	8.8394	8.30603	9.64727	10.1414	6.76013	6.30906	8.8394	10.2408	11.8283	11.8039	7.43777	7.28199
ZFP458	0.23056	0.214325	0.271985	0.19905	0.163714	0.120611	0.23056	0.22223	0.230061	0.172101	0.076155	0.185512
FBXO41	0	0.00565789	0.0759626	0.0697892	0	0	0	0	0.0323406	0.0917058	0	0.0149706
TAF9B	5.7919	5.66399	2.76917	2.68538	3.15599	3.6259	5.7919	6.67368	2.99075	2.8733	3.09629	3.35962
BC051142	0.212594	0.206137	0.0316873	0.0067707	0.0450948	0.0686076	0.212594	0.12424	0.0775038	0.00572684	0.104799	0
CCDC148	0.0474978	0.0948125	0.065649	0.0159736	0.0293953	0	0.0474978	0.0805986	0.0593601	0.0373053	0	0.029483
BC048546	0	0	0	0	0.0230146	0	0	0	0	0	0	0
ZFP941	0.0575072	0.018563	0.0190857	0.0067707	0.0393005	0.0188957	0.0575072	0.0424938	0.00556955	0.014088	0.0140202	0.0149706
BC031181	29.5461	28.9311	31.526	29.4656	20.3848	21.5341	29.5461	33.8614	32.2309	26.6473	23.4109	21.0815
BAZ2B	7.67239	7.53394	3.96398	3.8121	4.13684	3.48336	7.67239	4.94796	3.57232	3.87321	3.39497	3.4274
TMEM204	116.483	109.045	30.3913	32.8823	24.0416	29.7255	116.483	70.6375	27.0845	29.8536	16.3562	16.1121
PRIMPOL	1.14701	1.11442	1.25756	1.07202	0.397388	0.669723	1.14701	1.47168	1.10347	1.21766	0.512134	0.66739
BC048507	0	0	0	0	0.10244	0	0	0	0.0964039	0	0	0
ZFP456	0.59255	0.617279	0.306101	0.34003	0.163714	0.212274	0.59255	0.464038	0.26746	0.38352	0.162083	0.265717
ZFP738	1.34529	1.22288	1.28162	1.25527	0.618575	0.448817	1.34529	1.10378	1.16235	1.05922	0.701729	0.437616
DIS3L	4.74683	4.75445	4.32826	4.15691	6.81653	7.43369	4.74683	4.4528	4.32194	4.2003	6.70128	7.22691
THNSL1	0.942725	0.90852	0.849677	0.759824	1.50131	1.59857	0.942725	0.878337	0.670467	0.831238	1.49154	1.55385
ITGA8	1.98419	1.72223	8.93676	10.2387	0.85957	0.835933	1.98419	2.37795	9.34659	10.5819	1.072	1.30007
PRAMEL4	0	0	0	0	0	0	0	0	0	0	0	0
TBX10	0	0	0.0316873	0.0067707	0	0	0	0.0122426	0.00556955	0	0	0.029483
SLC35D2	2.15254	1.9507	1.00439	1.1797	0.502932	0.766239	2.15254	1.98002	1.24383	1.01794	0.666227	0.71392
ADAMTS13	0.00166667	0	0.0145323	0.0356611	0	0	0.00166667	0	0.00556955	0.00572684	0	0
ST5	9.71399	8.92216	14.4778	14.5777	7.40383	7.39808	9.71399	8.94413	13.599	15.0041	6.63957	6.66606
VKORC1L1	5.93469	5.72147	6.82355	7.19164	3.64299	3.44809	5.93469	6.13466	6.12323	6.73084	3.22189	3.82999
BC117090	0	0	0	0	0	0	0	0	0	0	0	0
HEXDC	2.72036	2.72641	1.39528	1.21452	2.74501	3.03028	2.72036	2.01756	1.44023	1.3226	2.30314	2.08895
BC061194	0.12327	0.104813	0.065649	0.0393681	0	0.0365591	0.12327	0.00673512	0.00556955	0	0	0.029483
PLEKHA8	2.76303	2.97404	1.06059	1.33069	1.22339	1.28847	2.76303	2.74061	1.15636	1.2001	1.3206	1.48569
DEFB29	0	0	0	0	0	0	0	0	0	0	0	0
TRPV1	0.0773278	0.126031	0.065649	0.0499103	0	0.0279483	0.0773278	0.189009	0.106542	0.0266219	0.0474865	0.0393172
CYP2C44	0.0370726	0.0284098	0.227062	0.232436	0	0.0365591	0.0370726	0.00416766	0.211275	0.249616	0	0
ZSCAN22	1.74024	1.8527	1.82074	1.8113	0.948375	1.09013	1.74024	1.77182	1.89644	2.21999	0.807963	1.11959
AF067063	0	0	0	0	0	0	0	0	0	0	0	0
SSXB2	0	0	0	0	0	0	0	0	0	0	0	0
TAS2R138	0	0	0	0	0	0	0	0	0	0	0	0
TAS2R143	0.0280925	0.0743033	0	0	0.0676057	0	0.0280925	0	0.0402957	0.0774127	0	0.106384
TAS2R144	0	0	0	0	0	0	0	0	0	0	0	0
TTYH1	0.536802	0.295197	0.939833	0.858899	0.378223	0.261442	0.536802	0.392514	1.10347	0.849677	0.275486	0.198696
ATP8B1	4.8696	4.48145	8.66174	7.89171	2.18481	1.69251	4.8696	7.00151	7.87211	8.30646	2.15053	2.08895
BC021785	0.00194444	0.0126395	0.0280992	0.0348052	0.146358	0.219293	0.00194444	0.00434092	0.0463417	0.0438236	0.162083	0.122893
OXGR1	0	0.00466323	0	0	0	0	0	0	0	0.00572684	0.0186429	0
TPM4	339.629	331.058	186.638	189.813	78.7066	84.7101	339.629	403.778	192.829	185.354	79.7456	80.619
LCA5L	0.0948053	0.094851	0.613079	0.598828	0.274035	0.265011	0.0948053	0.0674669	0.612234	0.516068	0.247893	0.185512
WDR83OS	21.7136	24.6255	30.2168	30.9372	25.2075	26.4519	21.7136	33.6282	31.2539	28.5787	24.868	27.5086
TNIP3	0	0.00465836	0	0	0.456373	0.192453	0	0	0.00556955	0.014088	0.512134	0.485938
GJA6	0.0370726	0.0407585	0.163369	0.0800613	0.0916317	0	0.0370726	0.00673512	0.0675955	0.0674165	0.0474865	0.0475903
USP17LD	0	0	0	0	0	0	0	0	0	0	0	0
CHPF	2.99731	2.54	47.9113	43.8394	7.13405	6.67253	2.99731	2.95526	48.0341	51.8164	7.24484	6.7568
DAB2IP	42.3636	43.0929	9.89402	9.71584	11.17	13.0122	42.3636	23.8183	9.28707	10.7149	9.60468	8.62642
PRSS48	0	0.0186194	0.08499	0	0	0	0	0	0	0.014088	0	0
SOHLH1	0	0	0.044191	0	0	0	0	0	0	0	0	0
WHSC1L1	6.69688	6.80998	7.61569	7.39605	3.86873	3.82761	6.69688	6.56008	6.85648	7.59314	3.35826	3.49934
ITPRIP	6.1731	6.51402	2.94476	2.8421	5.07603	4.69445	6.1731	7.63048	2.87258	3.17886	5.1565	5.55518
ZFP239	0.0521329	0.0709234	0.451988	0.365522	0	0.0461926	0.0521329	0.0370606	0.296402	0.290766	0.0334349	0.0358067
PRRXL1	0	0.00814004	0	0.029406	0.0487587	0	0	0	0	0	0.0293293	0.029483
ATP11C	8.45043	7.56963	2.94196	3.12035	2.65305	2.43844	8.45043	6.64709	2.80414	3.27389	1.80414	1.95136
SPINK7	0	0	0	0	0	0	0	0	0	0	0	0.17588
EPHX4	0.0370726	0.031849	0.585299	0.502941	0.195187	0	0.0370726	0.01597	0.630422	0.427444	0.173409	0.0775356
OLFR576	0	0	0	0	0	0	0	0	0	0	0	0
ZFP36L2	29.6147	31.9321	35.8679	35.2421	9.79476	10.0722	29.6147	27.9823	34.7586	35.9504	10.8075	10.0663
OLFR279	0	0	0	0	0	0	0	0	0	0	0	0
OLFR221	0	0.0456264	0.08499	0	0	0	0	0	0	0	0	0
OLFR218	0	0	0	0	0	0	0	0	0	0	0	0
OLFR1206	0	0	0	0	0	0	0	0	0	0	0	0
MPZL1	25.9211	23.2398	15.2485	14.2868	5.76682	7.69761	25.9211	23.3853	14.5539	15.7031	5.61242	4.59468
2510009E07RIK	7.15971	6.79324	7.43519	7.90553	4.5021	3.9475	7.15971	7.5803	6.72555	7.43419	3.55122	4.02964
RTEL1	1.51742	1.82913	1.91778	1.83685	0.973563	0.944765	1.51742	1.24688	1.70666	1.73419	1.10652	0.731687
HECW2	7.25363	7.16688	0.714674	0.687042	3.61527	3.80672	7.25363	3.88303	0.528332	0.542839	1.33607	2.56867
NCKAP5L	3.62986	3.78881	3.68135	3.57678	1.51403	1.57178	3.62986	4.35568	3.54209	4.0244	1.72655	1.59358
TMEM151A	0.732571	1.10064	8.59232	8.93909	0.152737	0.161824	0.732571	1.2615	10.528	10.8315	0.194353	0.221742
H2-K1	524.669	431.788	188.07	196.149	99.8238	144.903	524.669	541.455	339.629	350.25	140.649	103.829
EEA1	7.30983	7.22775	6.8903	7.31849	5.87352	5.59338	7.30983	6.66483	6.64064	7.02182	5.36341	5.29082
MEGF10	0.219809	0.119386	2.30563	2.25653	0.21674	0.152742	0.219809	0.136105	2.537	3.06676	0.15259	0.231067
LIMCH1	19.0848	19.5995	9.51199	9.79063	31.0282	26.3929	19.0848	18.5923	8.8611	10.257	27.4582	27.3607
UTP14B	0.51206	0.565271	0.811136	0.740536	0.262662	0.38262	0.51206	0.719054	0.676188	0.545179	0.19905	0.21674
A430105I19RIK	3.37013	3.94741	0.451988	0.725349	6.76013	7.37492	3.37013	2.95242	0.670467	0.585848	7.86992	7.59942
PI4KA	6.95835	6.87633	9.1696	9.05546	8.91971	7.46089	6.95835	6.01514	9.22785	9.94749	8.821	8.41822
KDM2A	11.7773	12.3156	8.44024	8.5719	7.21821	7.18763	11.7773	11.8352	8.14956	9.31696	6.72727	6.32069
NAT8L	0.897244	1.01242	0.08499	0.0905502	0.341678	0.297207	0.897244	0.940901	0.0675955	0.0674165	0.341678	0.231067
NOL4L	3.55779	3.78316	0.708796	0.858899	0.999885	1.21742	3.55779	3.53349	0.705212	0.851932	0.85003	0.862922
GP1BB	1.1743	0.799699	6.05873	5.34413	0.946758	0.929987	1.1743	0.869601	5.27976	4.51864	0.524316	0.99445
2610507B11RIK	19.5038	19.47	16.9731	17.5715	38.7572	33.8695	19.5038	19.4521	16.8823	18.3895	34.9921	35.2668
PANX2	0.0154294	0.00775294	0	0.0067707	0.21674	0.140614	0.0154294	0	0.00556955	0.0266219	0.15259	0.0775356
ZFP948	5.24886	5.21253	4.85689	4.88868	1.57878	1.9554	5.24886	3.89931	4.71113	4.70814	2.12222	1.77099
LMNA	62.0133	67.8327	110.787	100.776	47.0559	42.0622	62.0133	105.798	118.17	120.831	50.8097	46.0097
HSPA2	9.88717	11.2317	10.9133	10.2887	4.32826	6.06455	9.88717	10.374	10.4297	9.15969	3.62109	4.11999
TDRD1	0	0	0.00784917	0.0159736	0	0	0	0.0120178	0.00556955	0.00572684	0	0
RPL17	321.989	312.317	331.058	312.317	167.618	180.247	321.989	282.259	306.057	260.996	172.426	174.324
TMEM158	8.76252	10.3947	3.90102	3.05947	0.927982	1.41169	8.76252	14.0675	3.48399	4.44836	0.777208	1.60331
GPR126	2.74439	3.54269	2.74276	2.89518	0.562794	0.366797	2.74439	4.6759	3.26783	3.15355	0.502769	0.622005
TRO	0.287214	0.185772	1.40275	1.40002	0.293376	0.134476	0.287214	0.27697	1.33642	1.40795	0.178059	0.141432
SMG6	8.23434	8.18134	6.43991	6.4044	5.19253	5.24745	8.23434	7.75553	5.7928	6.03059	4.75861	4.35218
4932416K20RIK	0	0	0	0	0	0	0	0	0	0	0	0
RAB44	0.0154294	0.0356601	0.00784917	0	0.163714	0.0961345	0.0154294	0.00673512	0	0.00572684	0.038212	0.0475903
CCIN	0.0370726	0.114625	0.484881	0.285225	0	0	0.0370726	0.00673512	0.317511	0.449831	0.104799	0.0475903
DEFB22	0	0	0	0	0	0	0	0	0	0	0	0
PRAM1	0.208056	0.216505	0.262814	0.231521	0.156195	0.0759734	0.208056	0.114602	0.132296	0.115181	0.324585	0.0775356
FBXL12	5.89699	6.14041	3.86215	3.16092	3.20353	4.37478	5.89699	3.58013	3.33503	3.23901	3.28482	3.47968
NLRP14	0	0	0	0	0	0	0	0	0.00556955	0	0	0
AI413582	6.85408	7.62067	8.73584	9.22953	4.99421	6.88838	6.85408	7.51002	9.26449	8.00425	6.52113	4.77441
BFSP2	0.00572588	0.0393744	0	0	0.152737	0.107731	0.00572588	0.01597	0.00556955	0	0.113976	0.285404
ATG9B	3.44493	3.55892	0	0.0159736	0.656724	0.638715	3.44493	2.80414	0.0122415	0.00572684	0.687042	0.494842
SIRPB1A	0.00572588	0	0	0	0	0.0461926	0.00572588	0	0	0	0.140629	0.367011
HIGD1C	0	0	0	0	0	0	0	0	0	0	0	0
PENK	2.23065	1.18916	35.0607	36.0664	3.25553	2.69561	2.23065	1.22288	26.4849	26.7488	1.88195	3.79844
NUP85	10.6579	10.4188	10.0627	9.3561	6.38033	7.02262	10.6579	6.84433	9.83746	9.38507	7.72225	7.44972
IGFL3	0	0	0	0	0	0	0	0	0	0	0	0
TRY5	0	0	0	0	0	0	0	0	0	0	0	0
GM5409	0	0	0	0	0	0	0	0	0	0	0	0
ZFP457	0.00572588	0.0393365	0.00784917	0.0159736	0.0393005	0.0553668	0.00572588	0.00673512	0.0122415	0.00572684	0.038212	0.0212919
KRT77	0	0	0	0	0	0	0	0	0	0	0	0
KRT83	0	0.00768155	0.044191	0.0393681	0	0	0	0	0.00556955	0.014088	0	0
GM5414	0	0	0	0	0	0	0	0	0	0	0	0
PCDHAC1	0.104753	0.029466	0.417908	0.328159	0.0487587	0.0961345	0.104753	0.0674669	0.375568	0.365972	0.0666379	0.0675365
PCDHAC2	0.13281	0.0582518	0.575749	0.494302	0.0487587	0.140614	0.13281	0.114602	0.491932	0.526814	0.0666379	0.0961372
GHRHR	0	0	0	0	0	0	0	0.01597	0	0	0	0
OSBPL8	5.31955	5.32282	3.18685	3.57996	11.1206	9.80983	5.31955	5.11773	2.95418	3.51135	10.0923	10.5962
RALGAPA1	13.5724	13.0578	4.01336	4.11823	8.11851	7.79546	13.5724	7.91141	3.74482	3.847	6.3129	7.31771
ERBB2	4.08984	3.7722	4.37461	4.15052	1.88824	1.86103	4.08984	3.40619	4.38374	4.49522	2.04027	1.62982
KCNQ2	0.0010625	0	0	0	0	0	0.0010625	0.004085	0	0.0193894	0.0108006	0
MASP2	0.472562	0.601452	0.242433	0.374386	0.33781	0.393233	0.472562	0.357732	0.18848	0.201134	0.25768	0.243916
TARDBP	10.7505	11.1273	7.3646	7.44533	8.90432	9.07667	10.7505	9.27418	7.31928	7.13791	7.61569	8.27722
CLTC	52.9056	51.4935	49.24	52.3681	28.7612	26.8915	52.9056	61.7672	46.9044	55.1449	24.3328	28.1048
ANKIB1	5.81874	5.33884	6.03255	6.17838	3.16148	3.23566	5.81874	6.46423	5.60157	6.49175	2.6544	2.90746
BC030307	0.21322	0.27537	0.146921	0.126242	0.285376	0.206498	0.21322	0.206463	0.169409	0.0917058	0.232744	0.318439
ADAMTS7	1.48663	1.39299	1.72499	1.56642	2.51579	2.57641	1.48663	1.39267	1.89901	2.07282	2.92046	2.23065
ARHGEF11	6.54922	6.40202	6.45379	6.39497	5.01282	4.38954	6.54922	5.26094	6.22883	7.30852	4.01846	4.60054
MARS	6.2653	6.41353	11.1434	11.5589	11.1597	10.2202	6.2653	7.86296	11.7424	11.1988	10.9377	10.8688
SLC5A12	0	0	0	0	0	0	0	0	0.0122415	0	0	0
ZC4H2	1.94373	1.76072	2.54274	2.95651	0.277033	0.69094	1.94373	2.18777	2.26423	2.04729	0.569102	0.803406
ATG9A	7.5816	7.73107	8.34258	7.82946	16.7081	16.3923	7.5816	7.95469	8.06638	8.41822	17.2113	17.0699
USP7	14.9248	14.9975	12.7731	12.8211	10.6775	10.0828	14.9248	13.6495	12.0431	13.0425	10.2727	10.0883
DDX11	0.929776	0.965449	0.543793	0.502941	0.331309	0.429266	0.929776	0.707229	0.420769	0.456774	0.408231	0.308487
BRSK1	0.74459	0.54185	4.38799	3.60696	0.789649	0.505926	0.74459	0.67171	3.675	4.00112	0.590738	0.485938
RTN3	42.9424	40.4498	33.7834	35.752	21.6385	20.7948	42.9424	39.1995	32.2802	33.2688	19.4205	21.61
CYP4X1	0.0154294	0	0	0	0	0	0.0154294	0	0	0.00572684	0	0
PID1	2.65308	2.50638	15.7116	14.5098	5.1491	4.26106	2.65308	3.26783	14.3079	14.0687	5.1933	6.29798
TMEM259	34.9224	33.9603	29.6366	27.3936	35.1506	34.653	34.9224	26.41	30.1491	29.3651	37.5499	36.6252
RAB3IP	3.2098	3.43801	2.18481	2.40163	15.7291	17.0026	3.2098	3.18199	2.18002	1.8307	16.4627	17.6095
CES5A	0.00572588	0.0068123	0	0	0	0	0.00572588	0.0294409	0.00556955	0	0	0
SVAL3	0	0	0	0	0	0	0	0	0	0	0	0
KDM2B	2.63722	2.34456	1.91664	1.91664	1.54661	1.97652	2.63722	2.57941	2.08763	1.97939	1.98265	2.101
RAB11FIP5	13.0683	13.3844	11.4346	11.3101	15.9652	15.8394	13.0683	13.7737	10.9514	12.2539	16.6344	15.2529
DNMT3B	1.00411	1.02631	0.426377	0.360467	0.210588	0.381713	1.00411	0.713515	0.42467	0.331435	0.308165	0.180115
SENP7	2.18972	2.27274	2.86634	2.82255	2.37451	1.93455	2.18972	2.02912	2.7017	2.89889	1.82332	1.76611
PPP3R2	0	0	0.00784917	0	0	0	0	0	0.0323406	0.0266219	0	0
FAM170A	0	0	0	0	0	0	0	0	0	0.014088	0	0
CRTC1	1.72514	1.75454	3.21776	3.14165	1.96607	1.70564	1.72514	2.02315	2.92778	3.41331	1.56472	1.59358
ZFP386	2.04342	2.08222	1.65191	1.52062	1.35794	2.04278	2.04342	1.24596	1.47107	1.37524	1.7162	1.95437
ZFP619	0.502627	0.42865	0.29519	0.285225	0.297207	0.285422	0.502627	0.38599	0.185415	0.276818	0.221822	0.221742
CKAP2	0.647741	0.502592	0.345712	0.399744	0.21674	0.308237	0.647741	3.25276	1.77704	1.84057	0.535421	0.90944
CYP2J11	0	0	0	0	0	0	0	0	0	0	0	0
NLRP1A	0	0	0	0	0.0230146	0.0365591	0	0	0	0	0.0565623	0.0393172
USP22	10.206	10.3147	11.1168	11.3969	6.58548	6.51187	10.206	10.8566	11.7896	11.9303	6.48999	6.77366
GIT1	38.7119	39.8299	12.9936	12.3508	17.0016	17.806	38.7119	29.7874	13.8243	13.9616	16.5717	15.5801
NLRP4G	0	0	0	0	0	0	0	0	0	0	0	0
FBLL1	0	0	0.0190857	0.0067707	0	0	0	0	0.00556955	0	0	0
SLC13A5	0.0154294	0.0295011	0.10634	0.0159736	0	0	0.0154294	0.0674669	0.0675955	0.0674165	0	0
ZFP366	20.0544	20.9906	0.08499	0.0697892	9.02059	7.2997	20.0544	18.7262	0.0402957	0.00572684	7.52864	6.34987
A4GALT	3.82761	3.86976	15.7455	13.7994	2.38782	1.89851	3.82761	3.29948	12.6423	13.7464	1.72164	2.18105
RTP1	0	0	0	0	0	0	0	0	0.00556955	0	0	0
PSG22	0.0154294	0.0456286	0	0	0	0.0660998	0.0154294	0.0805986	0.00556955	0	0.0474865	0
AU018091	0	0	0	0	0	0	0	0	0	0	0	0
RRAGB	0.339796	0.455592	0.585299	0.638691	0.554905	0.448817	0.339796	0.341039	0.474081	0.549848	0.713639	0.593839
9930012K11RIK	0.90585	0.814659	0.782852	1.08892	0.285376	0.120611	0.90585	0.792212	0.881682	0.928643	0.31383	0.318439
SCARF1	19.6579	20.4969	0.484881	0.744632	4.82207	6.56156	19.6579	21.0327	0.429279	0.375466	5.65166	5.48438
GM5142	0	0	0	0	0	0	0	0	0	0	0	0
CLEC4B2	0	0	0	0	0	0	0	0	0	0	0	0
GNPTAB	5.21564	5.1491	7.6479	7.78103	4.69393	4.83197	5.21564	5.64956	7.02869	7.77997	4.51611	4.70911
SGPP2	0.462579	0.339155	0.065649	0.0499103	0.0806852	0.0553668	0.462579	0.341039	0.022756	0.0373053	0.0474865	0.0475903
AA467197	0.973043	1.18252	0.199583	0.512125	0.475827	0.265011	0.973043	3.94139	0.641189	0.196477	0.642473	1.1922
MAML3	1.19411	1.15828	0.815281	0.945115	0.514642	0.566632	1.19411	1.27523	0.696922	0.94077	0.418744	0.494842
CELSR2	0.601695	0.754261	0.120611	0.126918	0.896149	0.675941	0.601695	0.962399	0.136864	0.132792	0.757707	0.862922
AA415398	0.897244	1.03408	0.793939	0.734998	1.11976	0.835933	0.897244	0.755415	0.658252	0.743247	0.817453	0.788726
FAM222A	0.219809	0.280002	0.394958	0.34003	0.896149	0.511772	0.219809	0.164708	0.16518	0.38352	0.926181	1.04166
TMEM178B	0	0.0159647	0.42927	0.383533	0.0487587	0.0279483	0	0.01597	0.220732	0.325236	0.0140202	0
SLC28A1	0	0.0186201	0.044191	0.0393681	0.0487587	0	0	0.0294409	0.0402957	0.0774127	0	0.029483
WHAMM	4.50304	4.55676	3.35061	3.63679	3.21837	3.35784	4.50304	3.5733	3.3487	3.91952	3.25553	3.33503
2610020H08RIK	0.614965	0.650266	0.670881	0.604244	0.211265	0.345226	0.614965	0.351814	0.502334	0.720257	0.558178	0.228199
ZFP560	1.43062	1.32545	1.09666	1.14671	0.801666	1.02253	1.43062	1.17094	1.08863	1.04905	0.833643	0.744639
GM5617	2.40338	2.56711	3.80045	3.69825	15.6993	12.4422	2.40338	3.07665	4.02915	3.83156	14.4886	15.2226
BC048562	0	0	0	0	0	0	0	0	0	0	0	0
RHOX8	0	0	0	0	0	0	0	0	0	0	0	0
NLRP4E	0	0	0	0	0	0	0	0	0	0	0	0
AMIGO1	2.94457	2.96626	4.67693	5.24886	3.3152	3.69473	2.94457	3.07393	4.12536	4.89573	3.46734	4.01817
CNTNAP2	0.00166667	0.00401375	0.0145323	0.0067707	0.0199857	0	0.00166667	0.0122426	0.0072505	0.0190944	0	0
GPRASP1	7.46046	7.46927	10.7373	11.6057	5.94723	4.62937	7.46046	6.84433	9.90053	11.0799	5.11773	5.01726
TPGS2	3.73282	3.61541	2.28455	2.36807	1.43708	1.78045	3.73282	3.78202	2.04729	2.05065	1.7095	1.75558
2610008E11RIK	2.75527	2.79578	2.37394	3.12035	2.60965	2.62374	2.75527	2.71991	2.537	2.48287	3.12262	2.58768
NUAK1	9.39848	10.7277	3.00102	2.77545	5.52988	5.98024	9.39848	8.64567	2.79823	3.26875	7.0871	6.03528
ASAP2	14.1214	14.5849	6.71504	6.46604	4.58637	5.85574	14.1214	15.0371	5.99045	6.86613	5.07349	4.33499
ACTR3B	0.714713	0.642696	0.653721	0.954575	11.5703	12.1164	0.714713	0.601911	0.915565	0.720257	10.1128	10.5383
SCUBE3	0.449455	0.519752	0.603667	0.707038	0.121828	0.120611	0.449455	0.519289	0.556929	0.646724	0.0474865	0.057547
CXXC4	0.929776	0.854081	0.044191	0.0393681	0.240001	0.297207	0.929776	0.817453	0.0122415	0.0373053	0.185101	0.296684
PIK3R6	11.1454	10.3354	0.19113	0.143387	3.79375	5.76747	11.1454	7.28317	0.20412	0.172101	3.26205	3.45264
WAPAL	10.2805	10.0341	7.29606	7.01011	7.58411	7.12278	10.2805	10.1061	6.42149	7.73259	7.01011	7.96123
CYS1	2.23577	2.08461	17.1498	16.2852	1.59622	1.74432	2.23577	2.00591	15.3622	15.0913	1.44413	1.9742
TACC2	12.2995	12.8186	9.57132	9.12293	37.4629	32.1067	12.2995	12.6696	9.42969	9.75694	33.838	34.609
PIGU	6.79479	6.70284	7.08873	8.38456	10.3222	10.1152	6.79479	7.28781	8.26301	7.48825	10.7413	10.432
GPR158	0	0	0	0	0.0393005	0.0188957	0	0.00673512	0	0.00572684	0.0293293	0.0475903
PLA2G4C	0.0626743	0.120828	0.0316873	0.029406	0.0293953	0	0.0626743	0.0674669	0.0871017	0.0266219	0	0
ZNHIT3	3.89657	4.52924	5.27233	4.61178	4.18497	5.03395	3.89657	3.63948	4.95662	4.11014	5.36341	5.97206
OLFR1197	0	0	0	0	0	0	0	0	0	0	0	0
OLFR1200	0	0	0	0	0	0	0	0	0	0	0	0
OLFR1024	0	0	0	0	0	0	0	0	0	0	0	0
DBX1	0	0	0	0	0	0	0	0	0	0	0	0
HPS5	4.67487	4.50067	4.98439	4.95206	2.28796	2.3218	4.67487	4.21589	4.87908	4.90702	2.34382	2.18972
EIF4G1	48.6877	52.3006	42.4581	41.5357	60.2714	55.2319	48.6877	50.6756	40.8637	47.5104	59.0295	56.2058
YPEL2	3.50032	3.54076	1.44147	1.80052	2.55675	3.07459	3.50032	3.53713	1.57271	1.66469	3.68139	3.35266
YPEL4	0.531229	0.349989	2.72985	2.96774	0.251965	0.439056	0.531229	0.114602	2.52009	2.44495	0.173409	0.185512
SP9	0.00572588	0	0.0190857	0	0	0	0.00572588	0.01597	0.0122415	0.014088	0	0
ZFP960	0.800042	0.893342	0.667398	0.624009	0.562794	0.527866	0.800042	0.594952	0.60502	0.579934	0.695656	0.772351
SPIN2C	0.339796	0.406972	0.120611	0.208972	0	0.0461926	0.339796	0.242906	0.123265	0.2437	0	0
GM13084	0	0	0	0	0	0	0	0	0	0	0	0
ADO	3.23901	3.22069	7.67675	7.73766	4.00337	4.56157	3.23901	3.847	7.47012	8.05305	4.22312	4.70911
PPP1R26	0.113765	0.140539	0.231522	0.19905	0.475827	0.375576	0.113765	0.144416	0.286473	0.254143	0.352077	0.407419
AMICA1	0.0154294	0.00575394	0.00784917	0.0067707	0.407915	0.212274	0.0154294	0.00673512	0	0.0266219	0.390657	0.356092
STMND1	0.0280925	0.0474122	0.0543207	0.0905502	0.0487587	0.0861728	0.0280925	0.104769	0.0675955	0.187217	0.194353	0.0961372
MREG	0.410227	0.467453	0.209336	0.11175	8.74884	8.27722	0.410227	0.839164	0.211275	0.0953977	8.17157	8.89677
GM996	0.0154294	0.0265405	0.065649	0.029406	0.0230146	0.0365591	0.0154294	0.00673512	0.0871017	0.106175	0.0140202	0.0149706
ZFP663	0	0	0	0	0	0	0	0	0	0	0	0
ZCWPW1	0.481332	0.475244	0.64197	0.609691	0.21674	0.349518	0.481332	0.612298	0.658252	0.574648	0.383062	0.437616
IQSEC2	4.72223	4.67693	5.66459	5.34413	4.40998	3.57282	4.72223	4.38714	5.04974	5.74336	4.4158	3.92237
BARHL2	0	0	0	0	0	0	0	0	0	0.014088	0	0
OLFR132	0	0	0	0	0	0	0	0	0	0	0	0
OLFR111	0	0	0	0	0	0	0	0	0	0	0	0
OLFR467	0	0	0	0	0	0	0	0	0	0	0	0
TXLNA	11.9	12.1929	10.8472	11.1597	7.13791	7.43752	11.9	11.9598	11.0994	12.1393	7.59186	6.17702
SMG7	10.4358	10.4324	6.42542	6.69815	9.03346	8.38876	10.4358	12.8896	6.57016	7.19109	8.33534	8.12993
ARHGAP30	0.0575072	0.0949269	0.00784917	0	2.11016	1.36671	0.0575072	0.12424	0.00556955	0.00572684	1.79174	1.62982
EIF2A	13.4395	11.9983	16.7528	18.3682	13.2004	15.129	13.4395	12.7502	15.9523	15.9033	12.2428	14.0211
SYNE2	8.90507	9.22219	4.74619	4.45365	2.62138	2.0189	8.90507	4.06755	3.69065	4.90063	1.49704	1.32279
LMTK3	0.022011	0.0334489	0.141831	0.0949353	0	0.0279483	0.022011	0.0241005	0.0926275	0.0626039	0.038212	0
OLFR231	0	0	0	0	0	0	0	0	0	0	0	0
OLFR194	0	0	0	0	0	0	0	0	0	0	0	0
RSRC2	25.4237	25.0519	19.4024	20.2226	19.4278	18.5848	25.4237	18.8907	19.5403	18.5509	17.4837	17.29
OLFR1281	0	0	0	0	0	0	0	0	0	0.014088	0	0
OLFR366	0	0	0	0	0	0	0	0	0	0	0	0
OLFR707	0	0	0	0	0	0	0	0	0	0	0	0
AEBP2	9.80834	10.0761	6.88294	6.41048	8.21874	7.28383	9.80834	9.70536	6.41262	7.31434	7.6268	8.00064
ITGB4	8.08386	9.73776	0.936102	0.908878	0.530608	0.418299	8.08386	9.46386	1.02873	1.00778	0.670691	0.502334
PHACTR1	3.02553	2.9125	3.01446	3.0651	1.55575	1.75114	3.02553	2.9856	2.83609	3.09135	1.64012	1.35929
PARL	12.0448	11.523	11.6248	12.7138	24.6996	24.316	12.0448	12.2133	13.1258	11.4931	24.4824	26.4419
INADL	0.275354	0.371401	0.535198	0.691261	1.75233	1.99894	0.275354	0.315399	0.726928	0.841041	1.63885	1.75593
ZFP69	1.47779	1.68035	0.284272	0.328159	0.262662	0.835933	1.47779	1.16295	0.193844	0.234881	0.579934	0.508906
MCOLN2	0.0773278	0.0324176	0.306101	0.254827	0.10244	0.0461926	0.0773278	0	0.234292	0.290766	0.0666379	0.106384
AGA	9.94317	9.95612	21.6182	21.6385	12.7109	10.8188	9.94317	12.9031	23.5032	22.5293	14.2818	14.3862
GM609	0	0	0	0	0	0	0	0	0	0.014088	0	0
I830012O16RIK	7.17527	5.46555	2.89915	4.00389	1.40622	3.82479	7.17527	12.0492	11.9053	10.9344	8.66865	6.69005
RPL34	275.118	278.068	263.144	255.561	162.07	176.253	275.118	285.12	263.144	206.818	168.551	164.905
CLEC4A4	0	0	0	0	0	0	0	0	0	0	0.038212	0.0872828
MTUS1	32.8823	32.9185	9.97824	10.6129	23.8884	24.0207	32.8823	29.5754	8.66865	9.41319	21.9845	23.9755
ZMIZ2	11.4695	11.4228	7.09378	6.87651	10.4698	9.80239	11.4695	11.1052	6.47369	6.97063	11.0404	10.6082
ERBB2IP	15.9961	15.5511	13.7464	14.8408	10.2839	9.70081	15.9961	16.1681	12.9122	14.6855	8.76561	10.0739
ZBTB9	2.07856	2.18104	1.55914	1.56642	1.54215	1.32242	2.07856	2.04389	1.37706	1.69024	1.01236	1.38089
EPB4.1L1	1.63	1.72554	7.68952	6.7808	1.54661	1.54238	1.63	2.56292	6.4044	7.16688	1.46624	1.48628
GM13023	0	0	0	0	0	0	0	0	0	0	0	0
PHACTR3	0	0	0	0.0159736	0.0230146	0.0497803	0	0.0044658	0.0122415	0.0266219	0.0474865	0.0475903
ADAM22	0.48654	0.477736	0.98949	1.05802	1.10198	1.10637	0.48654	0.494839	0.965449	1.01794	1.21572	1.2477
TDPOZ2	0	0	0	0	0	0	0	0	0	0	0	0
CLEC3A	0.574648	0.464631	19.1805	22.3064	0.0676057	0.0961345	0.574648	0.33019	19.0869	33.5234	0.0474865	0
TAAR2	0.00572588	0	0	0	0	0	0.00572588	0	0	0	0	0
DUSP13	0	0.0120914	0.044191	0.0120907	0.0487587	0	0	0.0871013	0.0775038	0.00291667	0.0666379	0
ZDHHC23	0.186386	0.150551	0.08499	0.100984	0.240001	0.1794	0.186386	0.0947626	0.0871017	0.0870941	0.038212	0.0393172
GSDMA3	0	0	0	0	0	0	0	0	0	0	0	0
PABPN1L	0.367161	0.598828	0.141831	0.0159736	0	0.0961345	0.367161	0.298151	0.0323406	0.0574982	0.076155	0.0775356
SPAG8	0.0626743	0.166447	0.0907014	0.0465412	0.0450948	0.0759734	0.0626743	0.0607515	0.0938906	0.0537109	0.190272	0.0938992
RFFL	4.55426	4.3229	3.04564	2.96409	2.38901	1.80495	4.55426	4.06755	3.21837	2.77864	2.03103	1.53858
NOTO	0	0	0	0	0	0	0	0	0	0	0	0.029483
SLC7A6OS	9.21854	9.25137	9.0514	8.22338	5.69015	6.43991	9.21854	6.2262	7.49011	7.33462	6.62178	4.78546
ZFP251	2.39188	2.49174	4.02915	5.08179	4.0647	3.44162	2.39188	2.53577	4.19243	4.73051	3.6376	3.12045
PNMAL1	0	0	0	0.0159736	0	0	0	0	0	0	0	0
SLC25A42	1.05922	1.0263	1.15828	1.02957	11.0994	10.1389	1.05922	0.920929	0.991874	1.1195	10.8259	11.0747
D8ERTD738E	65.0803	63.6689	57.0457	58.7521	86.7763	88.7203	65.0803	62.5678	56.3711	49.9068	94.5284	88.9701
TRPV5	0	0	0	0	0	0	0	0	0	0	0	0
MANEAL	0.176283	0.295144	0.394958	0.512125	0.163714	0.130536	0.176283	0.114602	0.349989	0.348777	0.130557	0.155806
A830010M20RIK	0.352317	0.388036	0.417908	0.451683	0.336968	0.363871	0.352317	0.31433	0.339939	0.456774	0.209261	0.20517
ZFP58	1.82102	1.46129	1.65191	1.485	0.754411	0.534329	1.82102	1.21226	1.42369	1.44159	1.11177	0.920503
GUCY2F	0	0	0	0	0	0	0	0	0	0	0	0
TCEANC	0.59255	0.471505	0.543793	0.638691	0.554905	0.500468	0.59255	0.464038	0.510662	0.585848	0.608847	0.602916
ARMCX6	0.748239	0.734288	2.42871	2.3218	0.475827	0.397794	0.748239	1.10378	2.21304	2.09815	0.324585	0.66739
BC080695	0	0	0	0	0	0	0	0	0	0	0	0
FNDC3C1	0.0154294	0.00577023	0.00784917	0	0	0	0.0154294	0.00673512	0	0	0.0140202	0
2810408M09RIK	5.1338	5.51779	5.76199	5.52305	3.94827	5.46887	5.1338	6.13466	5.52255	5.61087	4.69852	3.6922
AY761184	0	0	0	0	0	0	0	0	0	0	0	0
BEST3	0.00572588	0.00568157	0.0190857	0.0499103	1.04166	0.939476	0.00572588	0.01597	0.0593601	0.014088	0.817453	1.34778
GM11541	0.00572588	0	0	0.0499103	0	0	0.00572588	0	0.00556955	0.00572684	0	0
AKIRIN2	20.6091	17.8432	18.6645	18.8951	19.7553	18.6477	20.6091	20.001	18.1352	19.7138	19.8542	19.9424
RTN1	3.46353	2.92016	3.30979	4.55153	0.725959	1.2083	3.46353	4.79737	3.59694	4.02097	1.023	1.1074
RTP2	0	0	0	0	0	0	0	0	0	0	0	0
DAAM2	2.12292	2.35206	2.53819	2.64402	1.80185	1.87667	2.12292	2.70191	2.7373	2.96626	1.70516	1.56784
ASAP3	0.831224	0.722699	3.38207	3.63679	1.99782	1.84655	0.831224	0.697505	3.70973	3.97919	2.16499	1.44061
PLEKHN1	1.52874	1.29335	0.754561	0.550037	0.309142	0.349518	1.52874	0.429266	0.641189	0.365972	0.31383	0.417301
BNIP2	27.1181	28.9524	12.429	12.6605	16.3586	16.1858	27.1181	26.3982	12.2416	11.4819	15.3136	16.1681
AOX2	0.00572588	0	0.0543207	0.0393681	0.0230146	0	0.00572588	0.00673512	0	0.0475409	0	0.0149706
CDH12	0.00572588	0	0.065649	0.0499103	0	0	0.00572588	0	0.0675955	0.0674165	0	0
NOL10	3.01154	2.87586	2.97162	3.27646	2.95339	2.27958	3.01154	4.03625	3.23291	3.26341	2.76953	2.55046
SCAF1	16.2657	16.5196	13.71	13.5671	12.1258	11.0367	16.2657	15.8643	13.0946	15.5464	12.4306	11.9082
CCDC177	0.0154294	0.0321156	0.044191	0.0598213	0	0.0461926	0.0154294	0.00673512	0.00556955	0.0475409	0.0186429	0.0212919
CDSN	0.00572588	0.005692	0	0	0.163714	0.16983	0.00572588	0.00673512	0.022756	0	0.0666379	0.0212919
THOC6	3.93747	4.07278	4.02915	4.23448	5.78624	4.807	3.93747	4.18915	4.62152	4.44836	5.37671	5.85672
GM5531	0	0	0	0	0	0	0	0	0	0	0	0
GM5595	0.912882	0.835465	0.908203	0.983163	0.593842	0.57592	0.912882	0.697505	0.80009	0.963295	0.701729	0.788726
FBXW20	0	0	0	0	0	0	0	0	0	0	0	0
TAAR3	0	0	0	0	0	0	0	0	0	0	0	0
P2RY14	0.936262	0.900101	1.4688	2.07071	1.70191	2.22986	0.936262	0.748082	0.99016	1.05316	1.04189	1.45969
WDR34	0.912882	1.15401	3.35061	2.40163	1.59622	2.07579	0.912882	1.25192	3.26783	3.40576	1.75778	2.16535
TAAR4	0	0	0	0	0	0	0	0	0	0	0	0
ZFP760	1.15991	1.22456	0.928262	0.915061	0.383618	0.485747	1.15991	0.929079	0.915565	0.836951	0.390657	0.464411
BBS12	0.400126	0.469938	0.64745	0.624009	0.285376	0.475676	0.400126	0.250266	0.522375	0.55348	0.177768	0.669983
ZC3H14	11.5104	10.3608	11.547	11.4368	13.0175	12.8149	11.5104	10.9948	11.8039	11.249	13.2767	13.5135
ADORA1	0.0807718	0.114604	1.40157	1.24073	2.46988	2.42645	0.0807718	0.0234363	0.978952	1.07248	2.60877	2.95339
MXI1	8.23434	7.23388	7.94962	8.62559	5.73741	6.39229	8.23434	5.18038	6.3899	6.71546	6.47369	6.89101
1700001J03RIK	0.0850611	0.0835348	0.065649	0	0.0806852	0.152742	0.0850611	0.0674669	0.022756	0.0574982	0	0.17588
PDE2A	73.528	67.7371	0.519641	0.6565	16.9688	21.5442	73.528	41.9866	0.553827	0.516068	15.5035	14.231
ZFP658	1.04247	1.13808	0.943757	0.945115	0.456373	0.534329	1.04247	0.601911	0.814646	0.713639	0.471488	0.346616
ZFYVE26	1.83184	1.67644	1.35874	1.33069	1.3102	1.11228	1.83184	1.35874	1.08863	1.37162	1.08299	1.1922
IL4RA	11.3957	12.7078	8.66174	7.64692	7.61222	6.15484	11.3957	13.3456	8.83722	9.88822	6.38366	6.18664
DAB2	15.7633	16.3776	15.6857	16.4899	10.8249	9.64394	15.7633	19.0512	17.0301	17.9039	10.5247	11.4063
BUD31	40.0574	43.444	35.2236	37.7518	42.1177	37.6567	40.0574	50.9053	34.9748	31.3518	38.4666	39.1546
CALM5	0	0	0	0	0	0	0	0	0	0	0	0
KBTBD8	0.419826	0.43785	0.214888	0.300496	0.274035	0.185772	0.419826	0.357298	0.179589	0.187217	0.113976	0.0775356
WHRN	0.268993	0.212583	0.809775	0.765993	5.88261	5.29763	0.268993	0.18385	1.01334	1.00354	6.10992	5.39109
TMEM232	0.0154294	0	0	0.0159736	0.0770239	0.0660998	0.0154294	0	0.022756	0.014088	0.0503866	0
4921501E09RIK	0	0	0	0	0	0	0	0	0.00556955	0	0	0
ADAM6B	0	0	0	0	0	0	0	0	0	0	0	0
NAALADL1	0.0850611	0.123265	0.08499	0.0499103	0.0580744	0.107731	0.0850611	0.15447	0.0593601	0.0373053	0.038212	0.106384
ADAM26B	0	0	0	0	0	0	0	0.00673512	0	0	0	0
ADAM20	0	0	0	0	0	0	0	0	0	0	0	0
ZFP36L3	0.0154294	0.0128073	0.00784917	0.0067707	0	0	0.0154294	0.01597	0	0	0.0186429	0
MUP21	0	0	0	0	0	0	0	0	0	0	0	0
UNC13D	1.1371	1.43755	0.10634	0.0905502	0.186373	0.254732	1.1371	1.30388	0.193844	0.137838	0.341678	0.275608
TAAR5	0	0	0	0	0	0	0	0	0	0	0	0
ARMCX5	3.06603	2.61474	3.03028	2.92855	3.05394	2.63722	3.06603	3.12916	2.92778	2.96626	2.74339	2.65043
43354	20.1156	19.9192	23.767	24.4916	8.16649	8.42843	20.1156	22.4585	24.0207	25.257	8.48551	7.79846
A3GALT2	0.410227	0.461591	0.132291	0.0905502	0.0806852	0.0279483	0.410227	0.274035	0.0593601	0.0475409	0.0474865	0.0775356
MIEF2	1.29213	1.26093	1.97541	1.90418	8.61699	8.77911	1.29213	1.40135	1.78791	2.10713	8.46538	8.92628
BRSK2	0.0280925	0.067411	0.044191	0.0499103	0.0230146	0.0188957	0.0280925	0.0486884	0.0161865	0.0626744	0.0429139	0.0358067
TXNIP	552.369	548.097	221.444	238.412	205.047	215.382	552.369	280.867	203.578	220.452	152.289	167.618
IL19	0	0	0	0	0	0.0553668	0	0	0.0593601	0	0	0.0475903
DOCK11	2.25425	1.92906	6.91208	7.33462	1.66325	1.04419	2.25425	1.93487	5.97397	6.53753	1.05713	1.30007
NRSN2	0	0	0	0.0067707	0	0	0	0.01597	0	0.0475409	0.0293293	0
SLC25A51	12.4929	12.7166	13.3546	13.6132	13.8267	13.1352	12.4929	14.5242	11.3381	13.2828	13.2374	12.9149
SLC38A8	0	0	0.0190857	0	0	0	0	0	0.022756	0.0266219	0.0186429	0
CEP44	4.26747	4.66038	3.59507	3.71103	2.5258	2.98902	4.26747	3.29948	3.79357	2.73411	2.61971	3.03132
SCGB2B20	0	0	0	0	0	0	0	0	0	0	0	0
PDE1A	1.89482	1.79568	14.127	15.9386	1.91401	1.11854	1.89482	2.0361	12.7691	13.1962	0.973964	1.55617
SLC10A7	6.3129	6.37732	2.58861	2.6043	1.848	2.26557	6.3129	6.66074	2.78054	2.76303	1.95136	1.8831
FICD	2.91587	3.27163	4.69782	4.80899	2.64477	2.20334	2.91587	3.38775	4.27212	5.59665	3.00967	3.14183
KCTD14	0.0154294	0.0265552	0.182023	0.132784	0.0806852	0.0576157	0.0154294	0.0598933	0.0943122	0.276818	0.0993979	0.057547
TAAR7B	0	0	0	0	0	0	0	0	0	0	0	0
TAAR6	0	0	0	0	0	0	0	0	0	0	0	0
TAAR7A	0	0	0	0	0	0	0	0	0	0	0	0
TAAR8A	0	0	0	0	0	0	0	0	0	0	0	0
TAAR9	0	0	0	0	0	0	0	0	0	0	0	0
MDC1	4.18872	4.22313	2.98224	2.91587	2.35757	2.40534	4.18872	3.95523	2.87258	2.92077	1.89761	2.03679
SLC10A5	0	0	0	0	0	0	0	0	0.00556955	0.00572684	0	0
TAAR7E	0	0	0	0	0	0	0	0	0	0	0	0
PPP1R13L	4.3805	4.98168	2.14187	1.84242	9.26303	7.32727	4.3805	4.89479	2.37581	2.56457	9.93691	9.98313
TAAR8B	0	0	0	0	0	0	0	0	0	0	0	0
TAAR7D	0	0	0	0	0	0	0	0	0	0	0	0
TAAR7F	0	0	0	0	0	0	0	0	0	0	0	0
TAAR8C	0	0	0	0	0	0	0	0	0	0	0	0
MRPS33	7.97905	7.28532	7.53736	7.7199	17.9161	17.5109	7.97905	8.07678	7.79846	7.00904	20.5124	17.3329
GJB6	0	0	0.0190857	0	0	0	0	0	0	0.00572684	0	0
GPR12	0	0	0	0	0	0	0	0	0	0	0	0
HRH2	0.868168	0.623551	0.2034	0.345809	0.134751	0.343851	0.868168	0.250266	0.328143	0.230564	0.0429139	0.106384
OLFR1193	0	0	0	0	0	0	0	0	0	0	0	0
OLFR94	0	0	0	0	0	0	0	0	0	0	0	0
OLFR1148	0	0	0	0	0	0	0	0	0	0	0	0
OLFR310	0	0	0	0	0	0	0	0	0	0	0	0
OLFR913	0	0	0	0	0	0	0	0	0	0	0	0
OLFR1418	0	0	0	0	0	0	0	0	0	0	0	0
OLFR1415	0	0	0	0	0	0	0	0	0	0	0	0
OLFR503	0	0	0	0	0	0	0	0	0	0	0	0
OLFR456	0.0948053	0.179847	0.132291	0.275411	0.228399	0.0553668	0.0948053	0.136105	0.0499103	0.126915	0.038212	0.0872828
OLFR1251	0	0	0	0	0	0	0	0	0	0	0	0
OLFR723	0	0	0	0	0	0	0	0	0	0	0	0
OLFR329-PS	0	0.0295177	0	0	0	0	0	0	0	0	0	0
OLFR1037	0	0	0	0	0	0	0	0	0	0	0	0
OLFR688	0	0	0	0	0	0	0	0	0	0	0	0
OLFR988	0	0	0	0	0	0	0	0	0	0	0	0
OLFR1182	0	0	0	0	0	0	0	0	0	0	0	0
OLFR566	0.0280925	0	0	0	0	0	0.0280925	0	0	0	0	0
OLFR1532-PS1	0	0	0	0	0	0	0	0	0	0	0	0
OLFR180	0	0	0	0	0	0	0	0	0	0	0	0
NMS	0	0	0	0	0	0	0	0	0	0	0	0.135752
RNASE13	0	0	0	0	0	0	0	0	0	0	0	0
OLFR1000	0	0	0	0	0	0	0	0	0.0402957	0	0	0
CYP2C66	0	0	0	0	0	0	0	0	0	0	0	0
OLFR102	0.0280925	0	0	0	0	0	0.0280925	0	0	0	0	0
XKR7	0.00572588	0	0	0	0	0	0.00572588	0.00673512	0.0122415	0	0	0
OLFR288	0	0	0	0	0	0	0	0.00673512	0	0.00572684	0	0
OLFR1116-PS	0	0	0	0	0	0	0	0	0	0	0	0
OLFR1066	0	0	0	0	0	0	0	0	0	0	0	0
OLFR205	0	0	0	0	0	0	0	0.0294409	0	0	0	0
OLFR1357	0	0	0	0	0	0	0	0	0	0	0	0
OLFR744	0	0	0	0	0	0	0	0	0	0	0	0
OLFR885	0	0	0	0	0	0	0	0	0	0	0	0
OLFR225	0	0	0	0	0	0	0	0	0	0	0	0
OLFR1386	0	0	0	0	0	0	0	0	0	0	0	0
OLFR479	0	0	0	0	0	0	0	0	0	0	0	0
OLFR324	0	0	0	0	0	0	0	0	0	0	0	0
OLFR867	0	0	0	0	0	0	0	0	0	0	0	0
OLFR704	0	0	0	0	0	0	0	0	0	0	0	0
OLFR294	0	0	0	0	0	0	0	0	0	0	0	0
OLFR298	0	0	0	0	0	0	0	0	0	0	0	0
OLFR293	0	0	0	0	0	0	0	0	0	0	0.0474865	0
OLFR115	0	0	0	0	0	0	0	0	0	0	0	0
OLFR735	0	0	0	0	0	0	0	0	0	0.014088	0	0
OLFR671	0	0	0	0	0	0	0	0	0	0	0	0
OLFR948	0	0	0	0	0	0	0	0	0	0	0	0
OLFR663	0	0	0	0	0	0	0	0	0	0	0	0
OLFR1016	0	0	0	0	0	0	0	0	0	0	0	0
OLFR1031	0	0	0	0	0	0	0	0	0	0	0	0
OLFR314	0	0	0	0	0	0	0	0	0	0	0	0
OLFR1229	0	0	0	0	0	0	0	0	0	0	0	0
OLFR299	0	0	0	0	0	0	0	0	0	0	0	0
OLFR317	0	0	0	0	0	0	0	0	0	0	0	0
OLFR332	0	0	0	0	0	0	0	0	0	0	0	0
OLFR1089	0	0	0	0	0	0	0	0	0	0	0	0
OLFR1287	0	0	0	0	0	0	0	0	0	0	0	0
OLFR1028	0	0	0	0	0	0	0	0	0	0	0	0
OLFR1419	0	0	0	0	0	0	0	0	0	0.014088	0	0
OLFR527	0	0	0	0	0	0	0	0	0	0	0	0
OLFR1042	0	0	0	0	0	0	0	0	0	0	0	0
OLFR285	0	0	0	0	0	0	0	0	0	0	0	0
OLFR286	0	0	0	0	0	0	0	0	0	0	0	0
OLFR287	0	0	0	0	0	0	0	0	0	0	0	0
OLFR543	0.0674464	0.03678	0	0.0159736	0	0	0.0674464	0	0	0	0	0
OLFR1039	0	0	0	0	0	0	0	0	0	0	0	0
OLFR987	0	0	0	0	0	0	0	0	0	0	0	0
OLFR1307	0	0	0	0	0	0	0	0	0	0	0	0
OLFR222	0	0	0	0	0	0	0	0	0	0	0	0
OLFR1382	0	0	0	0	0	0	0	0	0	0	0	0
OLFR193	0	0	0	0	0	0	0	0	0	0	0	0
OLFR207	0	0	0	0	0	0	0	0	0	0	0	0
OLFR598	0	0	0	0	0	0	0	0	0	0	0	0
OLFR1322	0	0	0	0	0	0	0	0	0	0	0	0
OLFR1275	0	0	0	0	0	0	0	0	0	0	0	0
OLFR1249	0	0	0	0	0	0	0	0	0	0	0	0
OLFR782	0	0	0	0	0	0	0	0	0	0	0	0
OLFR884	0	0	0	0	0	0	0	0	0	0	0	0
OLFR453	0	0	0	0	0	0	0	0	0	0	0	0
OLFR212	0	0	0	0	0	0	0	0	0	0	0	0.0212919
OLFR213	0	0	0	0	0	0	0	0	0	0	0	0
OLFR1318	0	0	0	0	0	0	0	0	0	0	0	0
OLFR1306	0	0	0	0	0	0	0	0	0	0	0	0
OLFR1211	0	0	0	0	0	0	0	0	0	0	0	0
OLFR1385	0	0	0	0	0	0	0	0	0	0	0	0
OLFR901	0	0	0	0	0	0	0	0	0	0	0	0
OLFR191	0	0	0	0	0	0	0	0	0	0	0	0
OLFR198	0	0	0	0	0	0	0	0	0	0	0	0
OLFR728	0	0	0	0	0	0	0	0	0	0	0	0
OLFR485	0	0	0	0	0	0	0	0	0	0	0	0
OLFR487	0	0	0	0	0	0	0	0	0	0	0	0
OLFR951	0	0	0	0	0	0	0	0	0.0122415	0	0	0
OLFR93	0	0	0	0	0	0	0	0	0	0	0	0
OLFR524	0	0	0	0	0	0	0	0	0	0	0	0
OLFR533	0	0	0	0	0	0	0	0	0	0	0	0
OLFR1181	0	0	0	0	0	0	0	0	0	0	0	0
OLFR316	0	0	0	0	0	0	0	0	0	0	0	0
OLFR312	0	0	0	0	0	0	0	0	0	0	0	0
OLFR1359	0	0	0	0	0	0	0	0	0	0	0	0
OLFR804	0	0	0	0	0	0	0	0	0	0	0	0
OLFR787	0	0	0	0	0	0	0	0	0	0	0	0
OLFR834	0	0	0	0	0	0	0	0	0	0	0	0
OLFR832	0	0	0	0	0	0	0	0	0	0	0	0
OLFR1105	0	0	0	0	0	0	0	0	0	0	0	0
OLFR967	0	0	0	0	0	0	0	0	0	0	0	0
OLFR963	0	0	0	0	0	0	0	0	0	0	0	0
OLFR304	0	0	0	0.0159736	0	0	0	0	0	0	0	0
OLFR761	0	0	0	0	0	0	0	0	0	0	0	0
OLFR119	0	0	0	0	0	0	0	0	0	0	0	0
OLFR1500	0	0	0	0	0	0	0	0	0	0	0	0
OLFR1490	0	0	0	0	0	0	0	0	0	0	0	0
OLFR1137	0	0	0	0	0	0	0	0	0	0	0	0
OLFR1152	0	0	0	0	0	0	0	0	0	0	0	0
OLFR1162	0	0	0	0	0	0	0	0	0	0	0	0
OLFR1129	0	0	0	0	0	0	0	0	0	0	0	0
OLFR748	0	0	0	0	0	0	0	0	0	0	0	0
OLFR1437	0	0	0	0	0	0	0	0	0	0	0	0
OLFR1463	0	0	0	0	0	0	0	0	0	0	0	0
OLFR1465	0	0	0	0	0	0	0	0	0	0	0	0
OLFR1474	0	0	0	0	0	0	0	0	0	0	0	0
OLFR597	0	0	0	0	0	0	0	0	0	0	0	0
OLFR517	0	0	0	0	0	0	0	0	0	0	0	0
OLFR591	0	0	0	0	0	0	0	0	0	0	0	0
OLFR675	0	0	0	0	0	0	0	0	0	0	0	0
OLFR792	0	0	0	0	0	0	0	0	0	0	0	0
OLFR1505	0	0	0	0	0	0	0	0	0	0	0	0
OLFR412	0	0	0	0	0	0	0	0	0	0	0	0
OLFR1029	0.0370726	0	0	0	0	0	0.0370726	0	0	0	0	0
OLFR1425	0	0	0	0	0	0	0	0	0	0	0	0
OLFR605	0	0	0	0	0	0	0	0	0	0	0	0
OLFR169	0	0	0	0	0	0	0	0	0	0	0	0
OLFR1331	0	0	0	0	0	0	0	0	0	0	0	0
OLFR685	0	0	0	0	0	0	0	0	0	0	0	0
OLFR504	0	0	0	0	0	0	0	0	0	0	0	0
OLFR965	0	0	0	0	0	0	0	0	0	0	0	0
OLFR1222	0	0	0	0	0	0	0	0	0	0	0	0
OLFR331	0	0	0	0	0	0	0	0	0	0	0	0
OLFR699	0	0	0	0	0	0	0	0	0	0	0	0
OLFR406	0	0	0	0	0	0	0	0.0294409	0	0	0	0
OLFR917	0	0	0	0	0	0	0	0	0	0	0	0
OLFR624	0	0	0	0	0	0	0	0	0	0	0	0
OLFR309	0	0	0	0	0	0	0	0	0	0	0	0
OLFR538	0	0	0	0	0	0	0	0	0	0	0	0
OLFR1178	0	0	0	0	0	0	0	0	0	0	0	0
OLFR452	0	0	0	0	0	0	0	0	0	0	0	0
OLFR1329	0	0	0	0	0	0	0	0	0	0	0	0
OLFR506	0	0	0	0	0	0	0	0	0	0	0	0
OLFR1034	0.339796	0.29675	0.95403	0.815486	0.240001	0.223065	0.339796	0.189009	0.641189	0.348777	0.0843883	0.185512
XKR9	0	0	0	0	0	0	0	0	0	0	0	0
XKR4	0.0280925	0.0336153	0.585299	0.598828	0.0676057	0.0188957	0.0280925	0.0947626	0.745487	0.687042	0.0293293	0.0393172
RNASE12	0	0	0	0	0	0	0	0.0424938	0	0	0	0
ANG6	0	0	0	0	0	0	0	0	0	0	0	0
RNASE11	0	0	0	0	0	0	0	0	0	0	0	0
TREX1	6.5564	5.92162	7.01741	6.5564	10.5864	10.5722	6.5564	6.33898	7.57375	8.31407	11.7087	9.58771
OLFR857	0	0	0	0	0	0	0	0	0	0	0	0
OLFR835	0	0	0	0	0	0	0	0	0	0	0	0
OLFR1513	0	0	0	0	0	0	0	0	0	0	0	0
BIRC5	0.684529	0.67326	0.0908172	0.232436	0.410223	0.464082	0.684529	2.83959	0.954317	0.923157	0.967622	1.21587
SLC39A12	0.0154294	0.0118017	0	0	0	0	0.0154294	0	0	0	0.0474865	0.0212919
HSD3B3	0.00572588	0.00778187	0	0.00537346	0.0342639	0.0501903	0.00572588	0	0.00698731	0.0193598	0.089968	0.0544119
DEFA23	0	0	0	0	0	0	0	0	0	0	0	0
CCDC55	6.06138	5.77225	5.43975	5.65242	7.37069	6.77721	6.06138	5.42539	5.34961	5.63049	8.062	6.48203
SLC25A47	0.714713	0.889502	1.06059	1.00104	1.51403	1.53537	0.714713	0.612298	0.848858	0.824763	2.4708	1.93198
PGBD1	0.0986177	0.0785344	0.0575982	0.148212	0.168908	0.229744	0.0986177	0.119973	0.0947612	0.174812	0.117241	0.273313
SCTR	0.00572588	0	0	0	0	0.0365591	0.00572588	0.00673512	0	0	0	0
MUP20	0	0	0	0	0	0	0	0	0	0	0	0
ECM2	31.3771	29.3586	61.8784	64.5174	8.69615	10.2727	31.3771	23.274	50.2852	51.2482	6.55109	8.49832
ZFP708	1.1074	1.09352	0.819205	0.997317	0.74451	0.440824	1.1074	0.871969	0.729621	0.669094	0.306101	0.566347
ZBTB18	4.59316	4.64097	1.5647	1.7245	6.58548	5.58334	4.59316	3.6871	1.61433	1.75575	5.76762	6.97643
MDK	3.49541	2.91355	19.0444	15.2945	3.12142	1.82346	3.49541	4.8541	19.9675	19.4414	3.93559	2.06859
SLC2A9	1.5356	1.58288	0.782852	0.73933	0.510847	0.859047	1.5356	4.88238	1.0687	0.975422	0.990393	0.765051
BPIFB1	0	0.00778689	0	0	0	0	0	0.0294409	0.00556955	0.00572684	0.0565623	0.057547
PTPLA	2.21411	2.16766	4.70548	5.24035	18.2088	20.5496	2.21411	2.40338	4.65616	3.97919	18.9999	20.5378
AU022252	2.88464	3.09015	3.98639	4.32348	4.13684	4.09043	2.88464	3.15014	3.57232	3.54296	3.80371	3.91952
HSPB6	3.86058	4.00412	2.71334	3.15108	256.551	260.996	3.86058	3.96899	3.675	4.08199	223.484	239.58
HS3ST6	0.0154294	0	0	0	0.0580744	0	0.0154294	0.01597	0	0	0	0.0393172
ANKRD6	0.97722	0.983858	1.08437	1.05802	0.428964	0.373924	0.97722	1.05049	0.80009	0.824763	0.488333	0.472388
CXCL12	157.18	133.428	17.199	15.8712	28.8225	33.7834	157.18	105.183	16.2738	16.0928	18.4391	16.4492
FUT10	2.40895	2.22808	5.24745	5.69702	0.962615	0.90944	2.40895	2.32655	5.14216	5.84139	0.787024	0.852396
EHMT1	7.41081	7.51825	5.08252	5.37442	4.14573	4.28486	7.41081	6.0759	5.03005	5.26908	4.36354	4.15358
KLRI1	0.0154294	0	0	0	0	0	0.0154294	0	0	0	0.104799	0.106384
RIMS1	0.0101421	0.0316888	0.215442	0.181806	0.0263728	0.0399201	0.0101421	0.0487337	0.161566	0.201034	0.015168	0.0182062
ACD	7.77773	8.43069	6.8204	6.98814	4.36106	4.95662	7.77773	7.63048	7.27098	6.62262	3.78336	4.34125
AY761185	0	0	0	0	0	0	0	0	0	0	0	0
SMIM19	5.63096	5.35036	8.34258	8.0942	16.3653	18.3222	5.63096	5.33022	6.84579	7.13602	18.7429	17.6448
WFDC13	0	0	0	0	0	0	0	0	0	0	0	0.0393172
WFDC16	0.00572588	0.0149865	0	0	0.0580744	0	0.00572588	0	0.0122415	0.014088	0	0
WFDC6B	0	0	0	0	0	0	0	0	0	0	0	0
AYM1	0	0	0	0	0	0	0	0	0	0	0	0
ADCY5	1.79144	1.87829	3.99574	3.62632	14.915	12.031	1.79144	2.58727	4.0647	3.86698	13.7994	13.37
EAR12	0	0.178238	0	0	0	0.120611	0	0.176794	0	0	1.37117	0.829461
ZFP787	4.70189	5.01314	5.97734	5.11438	9.91835	9.64791	4.70189	6.47303	5.10645	5.07935	10.5938	9.56644
DHRS7C	2.2796	1.68295	0.182023	0.16431	73.171	65.7596	2.2796	2.72829	0.15683	0.115181	76.3887	70.8098
LRRN4CL	3.14757	3.23042	31.8286	30.1424	2.09737	1.70564	3.14757	3.11988	25.2692	24.8578	1.54595	2.06373
ODF3B	1.83184	1.87319	0.0759626	0.0159736	0.175125	0.69094	1.83184	1.17979	0.0964039	0.0574982	0.173409	0.17588
MTERF1A	0.826785	0.770515	0.593673	0.713219	0.80453	0.475676	0.826785	0.574541	0.624009	0.715674	0.324585	0.471502
USP13	0.668013	0.679843	0.95403	1.09885	49.3207	46.7426	0.668013	0.52842	1.05351	1.04905	50.5601	46.3157
TGFBRAP1	6.41938	6.09489	4.98022	4.93589	3.56598	3.3328	6.41938	5.85819	4.77441	5.07935	3.23199	3.38711
TTF2	1.51251	1.35126	1.33585	1.33069	0.823782	0.856247	1.51251	2.32209	1.35129	1.50174	0.973964	0.964203
TMEM263	5.2271	5.09232	12.4646	13.3075	5.2139	4.36141	5.2271	6.92091	12.3199	12.2723	4.80116	5.42681
CTC1	3.00168	2.83463	2.19106	2.34434	2.95981	2.90899	3.00168	3.00102	2.41651	2.82423	3.19943	2.33602
NPCD	4.04135	4.43707	5.95001	5.70381	1.45368	1.72021	4.04135	5.31955	6.10357	6.54748	1.73623	1.44413
OSM	0.367161	0.268323	0.0316873	0	0.872848	0.1794	0.367161	0.242906	0	0.0475409	0.958852	1.22844
WDR91	4.00825	4.08992	5.36341	6.02751	2.78735	3.05678	4.00825	4.07767	6.0112	5.84958	3.73711	2.53801
PRKAA1	7.35119	7.04504	6.90076	7.03026	3.54771	3.93559	7.35119	8.80801	6.4551	6.56829	3.11374	3.98173
E2F8	0.143402	0.163225	0.00784917	0.0598213	0.0676057	0.243916	0.143402	0.667991	0.114602	0.154333	0.213228	0.221742
PFDN4	6.48139	6.42838	6.52113	6.19393	4.25283	5.22211	6.48139	7.03124	6.91629	5.7952	5.31655	4.37175
SESN1	9.47912	8.5597	11.5786	12.8622	26.8915	24.4824	9.47912	5.84183	10.9122	11.208	22.8102	27.898
DTX3L	7.9716	7.12119	3.39132	4.04391	4.53873	5.70859	7.9716	9.37848	5.17175	5.04434	5.24834	4.94566
NRP	2.92124	3.31278	2.16456	2.00426	3.94827	4.94637	2.92124	2.56777	2.89959	2.10713	4.74846	5.88517
TMPRSS13	0	0	0	0.0067707	0.527027	0.408231	0	0.01597	0	0	0.449455	0.494842
LMAN2L	5.19118	5.12287	6.14838	6.3129	11.2352	10.098	5.19118	5.26094	6.26124	6.60913	11.0488	10.1117
UTP18	5.10454	5.38758	5.75461	5.74325	3.60482	4.10221	5.10454	5.61102	5.26563	5.3381	4.00775	3.41289
RPP38	1.21599	1.24466	1.84185	1.63672	1.44274	1.82166	1.21599	1.24294	1.75233	1.52294	1.19958	1.1922
ARHGEF39	0.531229	0.503702	0.220794	0.254827	0.228399	0.212274	0.531229	0.827505	0.375568	0.596374	0.590738	0.521064
USPL1	5.98024	6.3015	4.02532	4.62335	5.05355	5.33227	5.98024	7.07326	3.98855	4.2653	5.63852	4.23519
ZFP930	1.52874	1.45969	1.75782	1.66431	1.42962	1.92828	1.52874	1.5441	1.52212	1.47449	1.18789	1.30007
DYNC1LI2	27.0063	27.5304	22.5631	22.2056	20.7251	20.1942	27.0063	38.0737	19.9879	20.9784	20.1468	19.7446
RSAD1	0.714713	0.558821	1.67235	1.85213	2.34458	1.74432	0.714713	0.590575	1.35998	1.38081	2.01587	1.8928
LRRC52	0	0.0148799	0.141831	0.0697892	0.535506	1.22288	0	0.01597	0.0499103	0.0953977	0.600511	1.06238
PODNL1	0	0.00672428	0.044191	0.0159736	0	0	0	0.00673512	0.022756	0.00572684	0.0186429	0
GRM4	0.0154294	0.0253744	0	0.00510705	0.0551967	0.0299511	0.0154294	0.0483486	0.0122415	0.00572684	0.0565623	0.0543211
RASL10B	0.301442	0.502891	0.209336	0.187184	14.3506	14.194	0.301442	0.351814	0.16518	0.214614	16.4627	15.5464
ZFP182	1.16933	1.22563	0.819605	1.00661	0.494032	0.485747	1.16933	0.857265	0.771955	0.893346	0.453771	0.447196
MRS2	5.97463	6.42244	3.71583	3.68731	9.21325	8.7485	5.97463	6.58645	3.675	4.1359	9.15969	8.68991
SCN4B	0.521064	0.557139	0.29519	0.187184	8.71392	8.66028	0.521064	1.00004	0.220732	0.234881	9.61806	9.19249
CPSF6	6.52033	6.49465	5.77797	5.90705	4.68012	4.16544	6.52033	6.28953	5.42681	5.77797	4.11931	4.54392
GM11487	0	0	0	0	0	0	0	0	0	0	0	0
TCAIM	1.46009	1.66962	1.73135	1.7245	12.5906	10.8472	1.46009	1.6399	1.46968	1.4606	11.7978	12.5318
NKAIN2	0.0575072	0.0145355	0.08499	0.236768	0.0759764	0.0188957	0.0575072	0.0235332	0.162083	0.150574	0.130557	0.0135563
CCL26	0	0	0	0	0	0	0	0	0	0	0	0
NEURL4	6.18952	6.43095	5.70381	5.55228	7.81565	7.03899	6.18952	4.15429	5.11979	5.34077	7.41081	6.92764
RIC8B	4.72223	4.66948	3.4274	3.36037	6.32044	6.76013	4.72223	4.12833	3.15061	3.12049	5.92332	6.1047
OLFR112	0	0	0	0	0	0	0	0	0	0	0	0
INIP	3.27216	3.18371	2.55675	2.45366	2.23987	2.2154	3.27216	3.66489	2.33248	2.43578	2.04027	2.07699
PARD3	3.35061	3.6389	5.79041	5.82175	4.89573	4.23505	3.35061	3.89931	5.54793	6.04694	4.64939	4.8696
VMO1	0.0773278	0.0294244	0.493944	0.34003	0	0.16983	0.0773278	0.12424	0.26746	0.126915	0.130557	0.135752
ERCC6L2	2.91006	2.86	2.90835	3.31591	2.17742	2.05065	2.91006	3.04165	2.85752	3.2823	1.85156	2.00205
TEX24	0	0	0	0	0	0	0	0	0	0	0	0
TRIM6	0.349074	0.422016	0.065649	0.0499103	0.111779	0.161824	0.349074	0.22223	0.114602	0.115181	0.162083	0.144906
DDN	0.0154294	0.00712989	0.044191	0.0159736	0.0676057	0.0365591	0.0154294	0.00673512	0.0323406	0.00572684	0.113976	0.1269
ZFP57	2.61474	2.77545	0.666227	0.787024	0.402668	0.504581	2.61474	1.9742	0.750259	0.764682	0.939833	0.440525
TMEM151B	0.00572588	0.0388548	0.0190857	0.0067707	0.0230146	0.0188957	0.00572588	0.00673512	0.022756	0.014088	0	0.0212919
GM597	0	0	0	0	0	0	0	0	0	0	0	0
SYNA	0.0370726	0.0819859	0.19113	0.187184	0	0.0961345	0.0370726	0.0805986	0.141531	0.187217	0.0186429	0.029483
PCDH17	3.98855	3.10028	0.0316873	0.029406	0.527027	1.13684	3.98855	4.16971	0.0122415	0.014088	0.745578	0.561281
5730409E04RIK	4.3301	4.2933	6.82486	6.2065	4.90923	5.11979	4.3301	4.74619	6.29461	6.12305	5.31285	5.38443
GRHL3	0.0370726	0.0607515	0.0316873	0.0499103	0.0293953	0	0.0370726	0.0424938	0.0871017	0.0574982	0.0186429	0.0475903
VWDE	0	0	0	0	0	0	0	0	0	0	0	0
LINGO3	0.00572588	0.0365666	0.00784917	0.0067707	3.4742	3.03762	0.00572588	0.01597	0	0	3.89048	3.74873
GAS2L2	0	0	0.0190857	0.0159736	0.0916317	0.0279483	0	0.00673512	0.00556955	0.014088	0	0
GM4937	0	0	0	0	0	0	0	0	0	0	0	0
GMNC	0	0	0.00784917	0.0159736	0	0	0	0	0.00556955	0.00813726	0	0.0212919
GM4952	0	0	0	0.0067707	0	0	0	0	0	0	0	0
CES1A	0	0.0182062	0.0543207	0.029406	0	0	0	0.00673512	0.0675955	0.0870941	0	0
ZSCAN4C	0	0	0	0	0	0	0	0.00673512	0	0	0	0
SAMD3	0.0411769	0.00466111	0	0	0.0260811	0	0.0411769	0	0	0	0.0186429	0
CAPN11	0.176283	0.429838	0.065649	0.0159736	0.240001	0.0861728	0.176283	0.231311	0.0593601	0.0475409	0.194353	0.407419
RSL1	2.14322	1.88536	1.28162	1.38458	1.37786	1.36671	2.14322	2.12767	1.43082	1.20746	1.15478	1.02808
LIPO1	5.85804	5.56416	8.03764	8.75764	2.75402	3.8705	5.85804	6.83314	7.83742	7.53369	3.03204	3.89344
GM973	0.0280925	0.0140465	0.220794	0.12228	0.0393005	0.0365591	0.0280925	0.00673512	0.141531	0.137838	0.0293293	0.0149706
NXPE5	0	0.0063571	0	0	0.0580744	0.0961345	0	0	0.00556955	0.00572684	0.230079	0.296684
KPNA7	0	0	0	0	0	0	0	0	0	0	0	0
FBXW24	0	0	0	0	0	0	0	0	0	0	0	0
ZFP488	0	0	0.00784917	0	0	0	0	0	0	0	0	0
TVP23A	0.80453	0.871333	2.5191	2.27058	0.801666	0.835933	0.80453	0.714979	2.75704	2.72778	0.998575	0.940605
AIM2	0.688606	0.641554	0.670881	0.707038	0.527027	0.520224	0.688606	0.55536	0.670467	0.614693	0.569102	0.397218
SLC25A34	0.780067	0.729621	3.75093	4.54286	47.4254	42.3381	0.780067	0.451683	4.16985	4.973	48.2572	48.2008
FAM71B	0	0	0	0	0	0	0	0	0	0	0	0
E130309D14RIK	0.00572588	0.0172689	0.0316873	0.029406	0.0487587	0.0461926	0.00572588	0.0947626	0.0323406	0.0373053	0.0140202	0.0149706
AKR1C19	3.82761	3.50253	1.76803	2.54835	0.629421	1.00977	3.82761	1.93487	2.22388	2.09033	0.352077	0.255838
ZSCAN26	15.6794	15.6519	10.7769	10.9395	9.3094	8.12704	15.6794	10.9153	11.0291	10.7797	7.93099	8.57892
VMN1R209	0	0	0	0	0	0	0	0	0	0	0	0
OTULIN	6.67448	7.92511	7.20987	6.88436	9.58707	13.0551	6.67448	7.23915	6.95732	5.84139	10.8769	10.2445
SPINK6	0	0	0	0	0	0	0	0	0	0	0	0
METTL21C	0	0	0.0190857	0.0159736	0	0	0	0	0	0.0373053	0	0
MACROD2	0.621297	0.44897	0.345712	0.440001	0.647741	0.824299	0.621297	0.375479	0.394377	0.295818	0.553827	0.599418
FLG2	0	0	0	0	0	0	0	0	0	0	0	0
ANKRD13C	8.49868	8.53694	9.41176	9.01929	7.51465	6.37091	8.49868	9.44496	9.98846	10.6933	6.85374	7.21067
GM5591	0	0	0	0	0	0	0	0	0	0.00572684	0	0
FAM169B	0.00572588	0.0774026	0.0316873	0.11175	0	0.0279483	0.00572588	0.0424938	0.0871017	0.0574982	0.0293293	0.0212919
MAML2	6.41938	6.02023	4.27947	4.06143	1.79535	1.65213	6.41938	5.30508	3.76339	4.00718	1.53931	1.45474
AMT	2.92124	3.0921	2.21875	2.38395	2.05357	1.67961	2.92124	0.808295	1.86682	1.43069	1.43082	1.3102
GM5622	0	0	0	0	0	0	0	0	0	0	0	0.029483
SP140	3.60372	3.5733	4.78586	4.97353	2.33248	1.8014	3.60372	3.83966	5.90305	5.07935	2.49884	1.91842
SLC22A28	0	0	0	0	0	0	0	0	0	0	0	0
KRTAP4-16	0	0	0	0	0	0	0	0	0	0	0	0
GM5662	0	0	0	0	0	0	0	0	0	0	0	0
DUPD1	0.0474978	0.115081	0.141831	0.187184	0	0.107731	0.0474978	0.176794	0.307953	0.137838	0.162083	0
SHF	6.21581	6.42542	2.13046	2.23261	2.0833	1.56079	6.21581	6.01514	2.11797	2.2394	1.23805	1.46212
GPR31B	0	0.0185971	0.0316873	0	0.0676057	0	0	0.0294409	0	0	0	0
PRKG1	2.06628	2.17276	2.64402	3.13329	1.8596	1.45116	2.06628	2.8823	2.66797	2.8823	1.40363	1.78889
DYRK2	3.94751	3.92189	5.94024	6.29342	6.81136	5.95907	3.94751	3.87186	6.11314	6.74841	6.66074	7.16351
GPR113	0.0280925	0	0.065649	0.0393681	0.0487587	0.0365591	0.0280925	0	0.0499103	0.0574982	0	0
FBXW22	0	0	0	0	0	0	0	0	0	0	0	0
GM13154	1.38343	1.3127	0	0.0067707	0.352303	0.566632	1.38343	1.86422	0.00556955	0.00572684	0.449455	0.255838
TRCG1	0.00572588	0	0.10634	0.0067707	0.0916317	0	0.00572588	0	0.0122415	0.0266219	0.0293293	0.0393172
ABI3BP	4.74058	4.42804	43.9399	44.632	3.04798	2.50497	4.74058	4.34975	42.4007	51.1271	2.3586	3.02553
SCN2B	0.176283	0.153822	0.383618	0.365522	0.131287	0.161824	0.176283	0.308506	0.247716	0.315925	0.0666379	0.0872828
4930404N11RIK	4.32406	4.09533	8.50773	8.85988	5.65371	6.58645	4.32406	4.20985	8.34723	8.85757	9.6995	6.86639
ZMYND12	0.0280925	0	0.08499	0.12228	0.0487587	0	0.0280925	0.0552028	0.0323406	0	0.0293293	0.029483
SNX13	8.05454	7.6415	4.43816	4.62975	8.99448	8.92216	8.05454	7.41973	4.26154	4.34975	7.91747	8.76297
TTLL4	1.98419	2.09737	2.23871	2.10499	1.21787	0.947701	1.98419	1.49582	1.77704	2.15151	1.21572	1.2775
ESPL1	0.37915	0.364425	0.593673	0.550037	0.228399	0.192453	0.37915	0.55536	0.670467	0.703767	0.341678	0.240491
WDR7	2.95332	2.92793	3.27216	3.16092	3.14763	2.76677	2.95332	3.43126	3.17768	3.68166	2.4708	2.7437
FAM189B	2.46115	2.88148	4.94316	4.37555	1.16235	1.26962	2.46115	2.92077	4.86993	4.22313	1.072	1.02808
CENPJ	2.72036	2.62585	1.71577	1.52548	0.941118	1.54889	2.72036	2.61634	1.72876	1.57664	1.04764	1.14946
GM156	0	0	0	0	0	0	0	0	0	0	0	0
ZFYVE28	0.113765	0.0819843	0.993234	0.649148	0.341678	0.161824	0.113765	0.0947626	0.688467	0.878981	0.204123	0.116181
RAP1GAP2	0.583924	0.658053	1.87164	2.05808	12.8302	10.4341	0.583924	0.601911	1.58006	1.67967	11.451	11.5966
G2E3	1.96941	1.66372	1.59254	1.55575	0.794414	0.734484	1.96941	2.13151	1.39299	1.56642	0.675379	0.821052
VPRBP	6.21581	6.61382	5.82121	5.67596	5.63472	5.01314	6.21581	6.56008	5.39811	5.71533	4.7357	4.88818
E130308A19RIK	0.54744	0.603438	0.565625	0.519988	0.618575	0.357745	0.54744	0.535706	0.491932	0.621924	0.348999	0.356092
TYW1	2.38073	2.11038	2.98224	3.05066	1.28259	2.09385	2.38073	2.75522	2.97622	2.75522	1.7714	1.40269
TAF9	13.3608	13.3346	13.6829	14.0989	18.9026	18.5968	13.3608	14.6476	15.1991	12.8527	18.3378	21.1594
ARID3C	0	0	0	0	0	0	0	0.00673512	0	0	0	0
GM21943	0	0	0	0	0	0	0	0	0	0	0	0
GM20815	0	0	0	0	0	0	0	0	0	0	0	0
TBATA	0.00138889	0.0185782	0.0271997	0.0565623	0	0	0.00138889	0	0.0751823	0.0414926	0	0
EAR4	0	0	0	0	0	0	0	0	0	0	0	0
KDM6B	12.3731	12.8283	7.62395	6.28037	8.22548	5.72083	12.3731	12.4615	7.0438	7.49809	8.12836	6.97768
RASEF	0.714713	0.788726	0.878248	0.858899	0.431106	0.107731	0.714713	0.914143	0.714122	0.720257	0.230079	0.275608
COX17	38.6065	38.6757	29.6565	33.5709	198.06	188.826	38.6065	49.9468	33.8534	27.9823	218.368	217.744
BTBD11	0.163225	0.141671	0.868571	0.822872	0.397388	0.354334	0.163225	0.176794	0.60502	0.698798	0.366029	0.576949
ZSCAN18	0.390101	0.330471	0.355909	0.307877	0.422319	0.297207	0.390101	0.201079	0.296402	0.325236	0.275486	0.211275
LAMP2	51.7774	48.3859	108.292	117.949	36.7614	32.8607	51.7774	48.6164	110.031	105.798	34.4047	40.2499
DDI2	9.31839	9.706	10.5355	10.9733	7.95362	6.58645	9.31839	10.9651	9.94317	12.8913	7.63098	6.82201
ZDHHC18	29.564	29.5754	7.22848	7.43086	10.9559	10.4341	29.564	28.012	7.25476	7.67675	9.41319	8.48617
FOXRED2	0.173372	0.165656	0.265717	0.34003	0.266998	0.260595	0.173372	0.208056	0.277033	0.438813	0.274823	0.22803
C2CD3	3.33327	3.02303	2.25767	2.09371	1.71864	1.28162	3.33327	2.70191	2.16389	2.37132	1.37117	1.29114
DPPA4	0	0	0.0190857	0	0	0	0	0	0	0.00829311	0	0
IZUMO1	0.583924	0.592705	0	0.0067707	0.163714	0.0461926	0.583924	0.274035	0	0	0.0843883	0.0961372
GRXCR1	0	0	0	0	0	0	0	0	0	0	0	0
OTOL1	0	0	0	0	0	0	0	0	0	0	0	0
SP3	18.4762	17.3726	24.7257	27.0737	9.27418	7.87138	18.4762	17.8923	22.9438	24.0416	8.55107	9.43043
CXX1B	21.2804	19.5078	7.01083	6.38104	13.1326	14.2265	21.2804	23.5152	8.4494	7.56801	14.9191	14.3967
LCE3F	0	0	0	0	0	0	0	0	0	0	0	0
LDOC1	0.410227	0.383594	0.0190857	0	0.0487587	0	0.410227	0.283391	0.0122415	0	0.0293293	0.0393172
TRIM15	0.154571	0.153303	0.101059	0.19905	0.0393005	0.0660998	0.154571	0.0552028	0.0565383	0.132792	0.146358	0.017834
KBTBD7	2.46115	2.44001	1.96782	2.11272	2.01545	1.73166	2.46115	2.27289	1.8007	2.07282	2.2291	2.05368
ANKS6	1.19411	1.30197	4.09999	4.20729	0.444286	0.669723	1.19411	1.05049	4.1797	4.78505	0.547754	0.63306
PLA2G4D	0	0	0	0	0	0	0	0	0	0	0	0
GPR139	0	0	0	0	0	0	0	0	0	0	0	0
ADAMTS15	0.973043	0.786483	8.59232	9.55417	1.5297	0.926331	0.973043	0.626273	8.1627	10.0992	0.803216	1.62982
NXF3	0.0370726	0.0181169	0.325599	0.365522	0.0293953	0	0.0370726	0.0805986	0.403129	0.348777	0.0186429	0
FBXO10	2.7373	2.63208	3.13136	3.38312	2.83244	2.34382	2.7373	2.71991	2.78717	3.33327	2.56261	2.25324
PLA2G4F	0.0154294	0.00559302	0.00784917	0.029406	0	0	0.0154294	0.0294409	0.022756	0.014088	0.0140202	0
GM5868	0	0	0	0	0	0	0	0	0.0122415	0	0	0
UGT2A2	0	0	0	0	0	0	0	0	0	0	0	0
NUFIP2	4.58636	4.62884	4.3403	4.29748	4.68012	4.33277	4.58636	4.57583	4.1152	4.11838	4.14213	4.4605
TRAPPC1	11.8175	11.3125	10.7849	12.4413	19.1364	19.5226	11.8175	13.5596	12.6179	10.9133	19.0146	23.0387
DEFA24	0.0674464	0	0	0	0	0	0.0674464	0	0	0	0	0
GM5431	0.301442	0.17247	0.0190857	0	0.456373	0.265011	0.301442	0.298151	0.0122415	0.014088	0.185101	0.583805
CRLS1	4.88098	4.53644	16.6861	18.3222	6.85956	5.93007	4.88098	5.10001	17.806	18.1431	6.86228	8.43069
ADD1	48.8054	50.2602	58.1649	59.8051	26.8576	27.8063	48.8054	47.9451	59.1602	61.7128	25.8752	25.7075
BCAT1	0.166023	0.0949369	2.15736	2.18203	0.297207	0.243916	0.166023	0.12424	1.96651	2.005	0.140629	0.290579
DIRAS2	0.154571	0.0805694	0.708796	0.97408	0.111779	0.0961345	0.154571	0.231311	1.25993	1.23526	0.140629	0.155806
CDHR3	0.0575072	0.0437653	0	0	0.121828	0.120611	0.0575072	0.0294409	0.0122415	0.00572684	0.076155	0.057547
DCUN1D2	3.85541	4.05637	4.82324	4.84601	15.6783	13.8136	3.85541	3.74927	3.70639	3.98724	15.867	16.2497
BRD9	14.6643	14.8707	9.45929	10.2955	9.6995	10.0553	14.6643	9.00044	9.56033	9.64791	11.0152	9.03306
FAM149B	5.43455	5.65124	6.37732	6.08658	7.32557	6.85339	5.43455	5.37037	6.03201	5.40543	6.42872	6.92267
LARP4	5.89126	5.53635	5.68368	6.28733	6.52901	5.61803	5.89126	7.6479	5.15285	6.06455	6.63736	6.98043
SHC2	0.942725	0.834242	7.46046	6.56977	0.629421	0.704771	0.942725	0.502337	5.90305	6.16903	0.654278	0.71392
SNX32	1.33662	1.45749	1.26812	1.21452	1.68004	2.1254	1.33662	1.01991	1.20787	1.16295	1.86422	1.79379
CEP170B	1.74562	1.66278	4.59486	4.26947	1.89758	1.59359	1.74562	3.06578	5.71595	6.86613	2.57883	2.0137
ANKRD28	4.46192	4.08646	3.71583	3.61992	4.8696	5.20227	4.46192	4.51013	3.90102	3.68795	4.4528	5.03885
PDP2	0.696922	1.02873	0.670881	0.848025	4.35058	3.88261	0.696922	0.867877	0.57621	0.720257	3.97355	3.76168
1700007G11RIK	0.0280925	0	0.0316873	0.0159736	0	0.0660998	0.0280925	0.0294409	0.141531	0.126915	0	0.106384
RABL6	12.7799	12.676	12.1393	11.8049	22.6082	21.6514	12.7799	11.5193	12.1481	12.6865	23.7125	21.3535
INPP4B	1.17929	1.50161	0.257322	0.390424	4.45955	3.40824	1.17929	1.635	0.312691	0.300579	3.57828	3.84279
XIRP2	0.54744	0.611696	0.065649	0.0697892	32.0986	31.9666	0.54744	0.231311	0.0593601	0.0774127	26.8915	28.3763
TSKU	1.24294	1.31983	10.3191	10.3434	1.22048	1.02968	1.24294	2.05035	11.2317	12.1463	0.846632	1.09594
PCNP	26.5416	24.9289	33.141	34.4774	16.0928	16.1938	26.5416	25.8252	28.6844	31.0114	16.56	16.4257
CDKL5	0.80453	0.900144	0.585299	0.915061	0.502932	0.647859	0.80453	0.839164	0.57621	0.656606	0.418744	0.464411
ZFP873	0.714713	0.764042	0.535198	0.537977	0.456373	0.669723	0.714713	0.579502	0.678731	0.556719	0.483664	0.437616
LRRC16B	0.275354	0.230569	0.653721	0.56671	0.274035	0.254732	0.275354	0.104769	0.556929	0.432077	0.524316	0.318439
METTL7A2HIGD1C	0.0370726	0.0576157	0.0543207	0.0598213	0.131287	0	0.0370726	0	0.0675955	0.0475409	0.0293293	0.029483
IFNL2	0	0	0	0	0	0	0	0	0	0	0	0
CPA2	0.0370726	0.0475292	0	0.029406	0	0	0.0370726	0.104769	0.0122415	0	0	0
ZBTB45	2.99275	3.89236	3.16347	2.72778	2.86715	1.9554	2.99275	3.9863	2.91197	3.17886	2.15053	2.25324
C1QL4	0.0154294	0	0	0.029406	0.0916317	0	0.0154294	0	0	0.0266219	0	0
MCTP2	0.154571	0.140498	0.17334	0.307877	0.0393005	0.0279483	0.154571	0.114602	0.25768	0.348777	0.0293293	0.029483
PRPMP5	0	0	0	0	0	0	0	0	0	0	0	0
GM5458	0	0	0.0190857	0	0	0	0	0	0	0	0	0
LRP3	1.97533	2.11523	5.72506	5.71154	2.2796	2.05457	1.97533	1.67101	5.49875	6.20613	2.18777	2.07699
KRTAP10-10	0	0	0	0	0	0	0	0	0	0	0	0
GM3696	0.0474978	0.0158994	0.0316873	0.0159736	0	0.0759734	0.0474978	0.0552028	0.0402957	0.0574982	0	0
CMA2	0	0	0	0	0	0	0	0	0	0	0	0
TRIOBP	16.1858	16.1681	10.2387	9.76424	5.75482	5.49231	16.1858	19.0097	9.52194	10.0212	5.68534	5.07603
GAL3ST3	0.0948053	0.244896	0.0759626	0.0499103	4.16864	2.84318	0.0948053	0.176794	0.123265	0.115181	3.58381	3.39926
CYP2C67	0	0	0	0	0	0	0	0	0	0	0.0293293	0
HMCN1	7.61918	8.34592	0.939833	0.858899	1.17475	0.95432	7.61918	8.64567	0.745487	1.04905	0.883295	0.929079
BC094916	0.0154294	0.0483797	0	0	0	0.0461926	0.0154294	0	0	0.014088	0.038212	0
ZFP607	0.756403	0.755533	0.708796	0.787024	0.583788	0.60941	0.756403	0.519289	0.763649	0.679288	0.512134	0.194098
C330021F23RIK	1.99811	1.9854	1.35874	1.26962	1.87577	1.60465	1.99811	2.18104	0.901289	0.392514	0.590738	1.26379
GM20939	0.301442	0.313866	0.120611	0.176192	0	0.0961345	0.301442	0.212594	0.16518	0.187217	0.0666379	0.057547
CEBPZ	8.7156	8.90691	9.08265	9.44249	10.1128	9.79063	8.7156	7.63048	8.78989	9.04271	9.51486	10.2196
ADARB1	12.3899	11.3676	6.03255	6.32747	4.28623	4.26844	12.3899	7.18846	5.43557	6.86613	3.12262	3.11596
GM128	0.104753	0.0575427	0.08499	0.12228	0.0916317	0	0.104753	0.0947626	0.15683	0.269165	0.0843883	0
HOXC11	0	0	0	0	0	0	0	0	0	0	0	0
ZFP62	4.3805	4.09657	3.59507	3.72335	4.29748	4.45543	4.3805	3.16347	3.27682	3.67011	3.90121	4.92812
APOL7B	0	0	0	0	0	0	0	0	0	0.0266219	0.0565623	0
GM14325	2.72765	2.67627	2.93585	3.26341	3.23232	3.31963	2.72765	3.09991	2.50365	2.56457	2.93687	3.68137
RHOX10	0	0	0	0	0	0	0	0	0	0	0	0
ANKRD34A	0.195826	0.214882	0.0948865	0.100984	0.383618	0.308237	0.195826	0.254722	0.0775038	0.0774127	0.461051	0.275608
TIMM9	3.14165	3.37462	3.59229	3.12698	9.25203	10.1691	3.14165	3.9863	4.1032	3.44316	8.14657	7.6415
TTBK2	2.99275	3.14763	2.38812	2.52399	1.6103	1.32719	2.99275	2.67685	1.91892	2.36466	1.10411	1.41419
43353	8.91971	9.07041	6.55156	7.10922	3.8729	5.51579	8.91971	11.6931	7.15971	7.2471	4.71012	4.3805
N4BP2	1.43062	1.4147	1.37795	1.38458	1.57878	0.779586	1.43062	1.53121	1.25101	1.56642	1.05713	1.02808
RFX4	0	0	0.00784917	0	0	0	0	0.00673512	0.00556955	0.00572684	0	0.0135563
BOD1	17.3505	18.9464	20.027	19.7784	44.3572	47.6686	17.3505	17.1065	21.2985	19.5403	46.6199	43.5311
TRP53I13	9.63348	8.87788	17.0883	16.1918	8.42324	6.48455	9.63348	9.60265	16.5196	16.2144	9.54712	6.86639
DDX49	12.4405	12.8642	11.9273	11.1229	7.93423	8.92216	12.4405	14.2818	12.9936	11.547	10.1458	9.99638
CYB5D2	2.68117	2.71541	2.93585	3.05066	5.24834	6.46381	2.68117	2.61634	3.12675	2.92855	6.56196	6.20201
PITPNM3	1.34886	1.76403	0.448702	0.352317	0.341678	0.308237	1.34886	1.04419	0.375568	0.415293	0.383062	0.323704
ZFP667	0.875489	0.963295	0.718611	0.787024	0.638715	0.566632	0.875489	0.635755	0.620077	0.694838	0.43992	0.477315
RBFOX3	0.00572588	0.0055548	0.00784917	0.0469918	0.0262386	0.0227173	0.00572588	0.01597	0.0459779	0.0192469	0.0108006	0
PILRB2	0.0154294	0.0583222	0	0	0.341678	0.161824	0.0154294	0.0424938	0	0	0.31383	0.155806
QSOX1	20.5426	22.3858	29.6724	28.3608	12.6346	12.4738	20.5426	30.1357	27.5683	29.4248	11.3255	12.0287
ZFP563	0.493242	0.493317	0.624628	0.670691	0.32128	0.418299	0.493242	0.33019	0.491932	0.526814	0.372364	0.356092
RC3H1	5.90889	5.43557	4.64307	4.70088	5.40606	3.66982	5.90889	6.73155	4.02915	5.00812	4.38954	4.58504
PBX4	0.0773278	0.0816011	0.64197	0.479086	0.141363	0.0861728	0.0773278	0.0552028	0.763649	0.908878	0	0.0393172
PIK3R1	5.84684	5.81037	12.8397	13.5841	17.1776	15.2103	5.84684	5.85222	11.7364	14.3326	14.5347	18.4142
LRIG2	2.54825	2.22986	2.16456	2.3218	1.36475	1.21452	2.54825	2.19479	2.33248	2.18002	1.34983	1.20504
NTRK2	0.213872	0.208603	0.913472	0.886158	0.131287	0.0497006	0.213872	0.346616	0.708779	0.860321	0.0783897	0.0775356
RHOX12	0	0	0	0	0	0	0	0	0	0	0	0
RHOX1	0	0	0	0	0	0	0	0	0	0	0	0.106384
GM5797	0	0	0	0	0	0	0	0	0	0	0	0
RHOX7	0	0	0	0	0	0	0	0	0	0	0	0
ATF2	9.27786	9.20943	8.49868	8.88732	6.19758	6.2653	9.27786	8.39048	7.8765	8.60777	6.11679	6.4883
ARL14EP	3.92924	3.69312	6.13267	6.42542	3.13345	2.5097	3.92924	4.56097	5.80726	5.87463	2.53664	2.35514
CRACR2B	67.7371	69.3494	6.87798	7.22606	15.2529	18.989	67.7371	55.0381	8.01358	7.3665	14.2965	11.8528
CCDC93	3.2098	3.44413	3.32471	3.16092	2.40202	2.24702	3.2098	2.66302	2.4672	2.92855	1.83432	2.04365
ZFP78	0.325236	0.350519	0.31873	0.244625	0.180376	0.275425	0.325236	0.33019	0.242263	0.26585	0.165803	0.135752
CXADR	0.617531	0.689789	3.13559	3.76967	4.05493	2.82061	0.617531	0.763073	4.76136	4.47945	3.18424	3.66579
GM5346	0	0	0	0	0	0	0	0	0	0	0	0
GM20747	0	0	0	0	0	0	0	0	0	0	0	0
KRTAP31-2	0	0	0	0	0	0	0	0	0	0	0	0
MBP	0.423229	0.400585	2.56097	2.72229	0.471477	0.452863	0.423229	0.65097	3.22768	3.08042	0.519163	0.351884
TRP53I11	70.9857	58.2192	4.64307	3.59504	16.2616	20.3291	70.9857	55.2925	4.26154	4.69713	15.7375	12.9629
VEGFA	5.46963	5.82067	12.3775	12.5838	23.767	27.8501	5.46963	4.15287	12.9291	12.4824	34.1393	26.2273
GM14484	0	0	0	0	0	0	0	0	0	0	0	0
TPD52	9.26303	8.98229	2.88839	2.59707	9.09851	7.14907	9.26303	11.4468	3.12348	3.09116	8.02363	9.07212
DFFA	3.61902	3.53713	1.69726	1.83406	6.91091	7.78594	3.61902	4.01088	1.7391	1.6094	7.44911	7.16351
TFAP2B	0	0.00353424	0	0.00495877	0	0.0174148	0	0	0.0122415	0.0189344	0	0
STX3	5.6109	5.91664	1.25407	1.39445	2.42019	2.98902	5.6109	4.38374	1.46297	1.3493	2.94519	2.72562
PJA2	17.5615	17.6717	22.1469	23.0745	24.0062	23.639	17.5615	20.443	22.441	22.9518	23.8468	26.798
ST6GALNAC6	9.76877	10.13	16.8177	16.602	21.7136	20.4055	9.76877	8.13992	17.1446	16.893	21.4817	18.5169
DCLRE1B	2.32655	2.13042	1.57795	1.3908	1.62676	1.33319	2.32655	1.92012	1.42954	1.62302	1.01859	1.15819
TAPBP	101.697	97.018	100.187	112.664	35.9504	40.4231	101.697	120.469	124.384	132.712	34.7092	31.7647
DEFB46	0	0	0	0	0	0	0	0	0	0	0	0
GM6040	0	0	0	0	0	0	0	0	0	0	0	0
KLC1	63.2266	62.4541	49.0837	48.0717	27.1443	26.6473	63.2266	46.1874	42.138	46.3157	26.6728	24.4592
RTN2	3.61412	4.86603	7.1662	6.77721	37.7518	37.2556	3.61412	2.97063	6.19758	5.42749	32.9758	36.0787
MIIP	4.89573	4.16018	3.41593	3.12035	3.23232	3.04614	4.89573	2.47955	3.22352	2.52446	3.41156	2.37167
SERINC4	14.4077	13.2387	9.25137	8.7109	17.1472	18.8624	14.4077	13.2078	8.77374	8.166	18.7138	17.1353
ADCYAP1R1	1.23602	1.10296	11.3318	12.6978	1.25098	1.1916	1.23602	1.2587	12.0431	13.222	0.980248	0.940605
ZFP943	3.12916	3.15476	3.60372	3.65006	4.09595	3.69005	3.12916	2.83299	3.17768	3.05863	3.52572	4.50685
WDR61	14.2939	14.0251	18.5533	17.8724	11.0364	12.226	14.2939	13.1588	18.8624	16.2051	10.1532	10.5621
ARHGAP15	0.107731	0.0774483	0.195281	0.176192	0.573538	0.464631	0.107731	0.141432	0.153845	0.121828	0.434827	0.536896
ORC2	4.16178	3.87186	4.86295	4.81619	3.36603	3.63073	4.16178	4.34365	4.46513	4.56097	3.07459	3.57442
SEMA3G	82.2567	84.7101	0.660385	0.537977	10.2887	10.615	82.2567	61.0391	0.814646	0.574648	6.56196	6.20201
ADAM39	0	0	0	0	0	0	0	0	0	0	0	0
GPR17	10.4991	10.558	1.36882	1.25527	2.296	3.1809	10.4991	6.47303	0.999581	1.07776	2.10499	2.42768
FAM196B	0	0	0.00784917	0.0067707	0	0	0	0	0.0122415	0.00572684	0	0.029483
GM14685	0	0	0	0	0	0	0	0.0294409	0	0	0	0
DXBAY18	0	0	0	0	0	0	0	0.0294409	0	0	0	0
TAS2R137	0	0	0	0	0	0	0	0	0	0	0	0
OLFR243	0	0	0	0	0	0	0	0	0	0	0	0
ENO1B	79.8166	80.3117	66.2453	69.8744	54.2102	57.413	79.8166	90.9702	74.4822	73.7813	59.843	53.8989
SUFU	4.65957	4.25178	3.65496	3.62632	1.97273	2.07579	4.65957	4.6759	3.38339	3.96624	1.9463	1.73823
BCLAF1	12.3986	12.1817	10.1959	10.3995	11.1922	9.37633	12.3986	8.53275	9.04783	9.45929	9.10753	10.2805
SRC	2.01095	2.20466	7.18846	6.14409	0.789649	1.02808	2.01095	2.81905	7.20907	7.78648	1.25756	0.98949
DEPDC5	1.95747	1.91879	1.38782	1.44663	2.14362	1.76969	1.95747	1.79568	1.31473	1.54915	1.9217	1.77373
HMGA1	3.72672	3.77152	4.23336	3.71583	12.5168	11.9806	3.72672	5.74728	4.08531	4.39573	13.4711	11.8626
SPAG9	38.8603	38.5581	19.2271	20.3141	20.9709	21.1413	38.8603	34.609	17.4052	18.9832	19.5118	21.3187
BTBD3	16.893	15.6167	6.59505	6.80947	4.57846	6.12305	16.893	11.5053	5.85053	5.97351	3.93639	4.17787
CREBBP	6.61036	6.14838	6.61176	6.74089	4.72223	3.84753	6.61036	7.06067	5.49875	7.59314	4.48241	3.94315
BC053393	0	0	0	0	0	0	0	0	0	0	0	0
CAMK2D	6.47503	6.25269	7.27098	7.02565	15.5757	15.4862	6.47503	8.20369	7.07511	7.60348	16.045	15.9961
APTX	1.04764	1.17052	1.85105	1.75827	1.89413	1.94838	1.04764	1.22893	1.56384	1.6724	2.19502	2.19193
SOX6	0.344585	0.383658	1.86103	2.00963	0.77037	0.908878	0.344585	0.458386	1.94395	2.28502	0.806926	0.915061
PUS1	4.95943	5.97485	5.40807	5.18819	6.92091	7.40509	4.95943	6.72175	5.76981	4.92812	7.62571	7.7805
LHX9	0.00990863	0.014972	0.0689676	0.0670998	0.0342032	0.0174148	0.00990863	0.00434092	0.0834235	0.121665	0	0.0167042
DMBX1	0	0	0	0	0	0	0	0	0	0	0	0
PDE1C	0.2251	0.261608	0.156407	0.182177	5.12072	4.01981	0.2251	0.217307	0.103855	0.122158	4.1516	5.20161
PRRX1	1.39102	1.22409	11.918	12.9761	5.73741	5.36714	1.39102	1.67101	11.5171	12.0889	5.78506	6.0022
SH2D2A	0.0474978	0.0455714	0.00784917	0	0.0230146	0.0660998	0.0474978	0.0294409	0.00556955	0	0.076155	0.0961372
ANKRD12	6.5755	6.0112	3.87425	3.97518	2.51579	2.76677	6.5755	3.12916	3.56123	3.7463	2.74339	2.65043
2010107G12RIK	0.0370726	0.117249	0.525204	0.628095	0.0393005	0.0553668	0.0370726	0.0294409	0.678731	0.868341	0	0
BPIFB9B	0	0	0	0	0	0	0	0	0.0122415	0	0	0
CFHR2	2.75527	2.92764	2.18481	2.03467	0.680097	0.285422	2.75527	2.13669	2.43167	1.23526	0.275486	0.337932
CCDC141	2.92124	3.05147	0.565625	0.440001	12.0711	9.82217	2.92124	1.86422	0.550228	0.516068	10.5742	11.1607
MAF	3.92638	4.27143	1.97541	2.47035	4.5021	4.41751	3.92638	4.61915	2.20511	2.18002	4.80116	7.60556
KCNC2	1.49458	1.56301	0.065649	0.0697892	0.0393005	0.161824	1.49458	1.38103	0.0675955	0.0373053	0.0843883	0.106384
DRAM2	26.035	23.0005	7.2013	8.49193	16.018	16.6414	26.035	17.29	6.98838	5.76981	16.0538	17.5076
KCNJ6	0	0	0	0.00488616	0.0250151	0.022792	0	0	0	0.00270833	0.010943	0.0149706
NR2C2AP	7.71272	8.99585	10.0341	9.40511	6.7808	7.30829	7.71272	9.84047	9.89025	9.08752	8.68293	8.03151
RFXANK	3.94373	4.30604	4.27947	4.08531	3.83822	3.99585	3.94373	4.46226	4.29328	4.14213	4.96546	4.47874
ZBTB43	1.77726	1.74758	1.62982	1.72798	2.2796	1.8266	1.77726	1.45749	1.61052	1.7823	2.24037	1.85105
IKZF1	0.0575072	0.0838474	0.00784917	0.0159736	0.527027	0.500468	0.0575072	0.0805986	0.00556955	0.00829311	0.613551	0.565845
TRIM26	9.08638	8.99012	6.76861	6.83129	5.44938	6.60432	9.08638	8.95845	7.51825	7.46536	6.5153	5.93693
CADM1	1.22409	0.848196	3.59229	4.44138	0.924226	0.686798	1.22409	1.2587	4.32762	5.31955	0.911632	0.80378
IL1RL1	0.00572588	0.00564701	0.00635589	0.00495877	0.233814	0.269547	0.00572588	0.00401004	0.000555556	0.0420621	0.130557	0.275608
GM527	1.33069	1.39445	3.00102	2.90791	0.163714	0.597952	1.33069	0.894291	2.537	2.5091	0.449455	0.376494
TMEM171	0.0474978	0	0.044191	0.0159736	1.57878	1.36671	0.0474978	0	0.0675955	0.0774127	1.48448	1.64178
GM5168	0	0	0	0	0	0	0	0	0	0	0	0
SZRD1	21.4645	22.3008	24.0416	23.4608	23.1645	22.7528	21.4645	27.4079	24.4251	24.8329	24.6352	21.1952
MS4A7	0.0154294	0	0	0	2.16477	1.61856	0.0154294	0.01597	0	0	1.85041	4.92228
SNX22	25.257	27.6357	41.5916	38.4336	14.3915	14.092	25.257	27.0063	44.5258	37.9231	15.5215	14.6024
OTUD7B	5.46485	5.34532	5.74315	6.14409	7.76671	6.67632	5.46485	5.9604	6.20095	6.61787	6.47651	6.61103
CCDC50	13.7621	13.4097	15.8442	16.2657	6.28849	5.76747	13.7621	14.3287	14.9551	15.9413	5.47675	6.45824
CANT1	15.6584	15.4639	15.8729	15.3816	7.80761	8.22548	15.6584	15.3029	15.8695	16.4064	8.36587	7.74808
CDC6	0.579502	0.642613	0.257322	0.176192	0.136109	0.319804	0.579502	1.11942	0.234292	0.257322	0.243772	0.141601
DNM1L	12.8149	12.1118	12.4941	13.9639	22.2825	20.9576	12.8149	13.316	13.3668	13.0311	20.0849	23.3019
DNAJC19	7.39808	6.82804	10.4784	10.7828	29.1707	31.9194	7.39808	7.3313	11.1325	10.1976	33.4814	36.2939
ENSA	21.6853	23.6626	19.5555	18.1371	25.059	25.6343	21.6853	25.7075	20.1991	18.563	24.9474	23.8745
ENTPD5	4.71276	4.36557	6.69767	6.95152	19.6455	22.6809	4.71276	4.6997	5.88832	6.11878	20.4099	21.4076
NPNT	2.40726	2.5091	3.38711	3.10028	0.186373	0.201134	2.40726	3.41209	3.38913	3.69638	0.207896	0.18848
PIK3CD	0.892566	0.820817	0.596374	0.581642	1.01334	0.932309	0.892566	0.550037	0.602072	0.620761	1.16195	1.03408
PKNOX2	1.89347	1.72953	6.43	6.91324	3.01874	2.0189	1.89347	3.03321	6.946	7.0871	2.75104	2.94588
SLA	0.161929	0.0929064	0	0.029406	0.966168	0.779586	0.161929	0.0742129	0	0.00572684	1.25095	2.20466
SLC16A6	0.826785	0.745568	0.666227	0.604244	2.34458	1.81209	0.826785	0.894291	0.641189	0.535506	2.37349	2.33666
VRK1	2.82304	2.5342	2.07205	2.06628	1.67326	2.35926	2.82304	2.69378	1.79379	1.64421	1.76218	2.05717
MAGI1	5.79982	6.05488	0.714584	0.749033	2.11748	2.23202	5.79982	4.45046	0.751809	0.707229	1.85669	1.52255
PSME2	77.9627	72.3385	43.491	44.926	41.4734	51.9087	77.9627	75.4851	55.0887	45.3637	50.4874	45.6731
ATAD5	0.329398	0.295368	0.325599	0.352317	0.163714	0.192453	0.329398	0.407403	0.307953	0.427444	0.15259	0.155806
UGT2B36	0	0	0	0	0	0	0	0	0.00556955	0	0	0
PDZD4	1.48663	1.57917	5.15909	4.38315	0.573538	0.669723	1.48663	1.52212	3.96398	3.8705	0.739967	0.617531
ITGAD	0.00572588	0	0	0	0.297207	0.254732	0.00572588	0	0.00556955	0	0.204123	0.194098
UNC13A	0.0850611	0.052434	0.0316873	0.0499103	0.0580744	0.152742	0.0850611	0.0805986	0.0323406	0.0266219	0.15259	0.1269
URB2	1.94838	2.21152	1.65191	1.66431	1.26189	1.38085	1.94838	2.15287	1.65125	1.73823	1.09669	1.1137
NOVA2	4.48193	4.92228	0.0543207	0.0159736	1.42962	1.60465	4.48193	5.04334	0.022756	0.0373053	1.63246	1.34778
LONRF2	0.12327	0.0544119	1.18843	1.41338	0.801666	0.597952	0.12327	0.0552028	1.02556	1.34528	1.04764	0.953181
GM608	2.71264	2.84497	1.47503	1.66431	1.90958	1.44274	2.71264	2.68624	1.33069	1.69726	1.34983	1.62982
MEX3A	0.284853	0.322133	0.262814	0.328159	0.0580744	0.201134	0.284853	0.566857	0.247716	0.269165	0.185101	0.0961372
PSG26	0	0	0	0	0	0	0	0	0	0	0	0
ATE1	7.66645	6.82486	7.0798	7.26036	8.3332	7.90553	7.66645	7.19109	6.59951	6.40976	7.13503	8.07102
ZSWIM5	0.186386	0.199044	0.153284	0.154321	0.175125	0.254732	0.186386	0.264156	0.106542	0.187217	0.285404	0.275608
ZMYND15	4.65957	4.88977	2.19645	1.86858	1.55215	1.69251	4.65957	5.47787	2.15282	2.09815	3.08137	2.49638
GM5796	0.0575072	0.106689	0	0	0	0.161824	0.0575072	0.0294409	0	0	0.076155	0
ZFP114	0.0154294	0.00666212	0.10634	0.132784	0	0	0.0154294	0.0294409	0.123265	0.0774127	0.0565623	0
USP32	4.7599	4.62726	3.9475	4.25147	4.73257	3.61831	4.7599	4.6759	3.90102	4.38954	3.52572	4.06371
TRIM38	0	0.0429231	0.0190857	0	0.163714	0.0461926	0	0.189009	0.0122415	0	0	0.0961372
SPECC1	1.7504	1.83541	0.714633	0.638691	0.245227	0.414593	1.7504	1.92526	0.649264	0.788939	0.487991	0.30295
SEC14L3	0	0	0	0	0	0	0	0	0	0	0	0
RILP	3.00168	2.9619	2.11797	1.94131	14.2036	15.3544	3.00168	1.96438	2.05458	1.87848	16.7937	15.0371
GM4788	1.62964	1.69804	1.17633	1.266	0.244625	0.241158	1.62964	1.01448	1.12086	0.511772	0.0783897	0.340547
TCEAL3	1.49458	1.47672	4.17787	3.30536	0.546493	0.638715	1.49458	1.29211	3.44205	4.41875	0.352077	0.367011
SAFB2	11.1168	11.3012	10.4188	10.7634	10.8918	10.8708	11.1168	9.15439	9.70635	9.80109	11.7424	10.2068
SEC23IP	9.59995	9.31052	12.2176	12.199	6.84039	6.20613	9.59995	9.63863	12.0225	12.6566	5.99737	6.27864
MAN1B1	18.8656	19.484	16.7906	17.2866	9.00326	9.36542	18.8656	18.563	16.9938	18.0597	8.92499	8.89677
FCRLB	0	0	0	0	0	0	0	0	0.0122415	0	0.130557	0.0675365
KCP	0.554468	0.349989	11.3499	10.2822	0.801666	0.915226	0.554468	0.264156	10.119	10.4201	0.512134	0.622005
DOXL2	0	0	0	0	0	0	0	0	0	0	0	0
FAT2	0	0	0	0	0.0293953	0.0188957	0	0	0	0	0.0140202	0.0149706
METTL17	3.18428	2.93966	4.06012	3.97518	5.47586	5.68188	3.18428	2.05458	2.88524	3.14168	5.55203	6.81136
ZC3H18	10.4188	10.7069	9.20943	9.03586	8.7454	8.40872	10.4188	10.827	9.6887	9.5018	8.95043	7.14107
MCAT	3.23157	3.37335	2.8823	2.73455	13.045	12.991	3.23157	3.28621	3.38339	3.10666	13.9669	13.619
NDUFS5	31.8093	29.1707	35.4849	36.2714	168.551	143.766	31.8093	40.6194	37.2289	29.3908	150.072	166.601
MMP27	0.0948053	0.0379405	0.763649	0.904121	0.0393005	0.0660998	0.0948053	0.00673512	0.57621	0.899115	0	0.057547
RDH8	0	0	0	0	0	0	0	0	0	0	0	0
ENPP7	0	0	0	0	0	0	0	0	0	0	0	0
KCNK15	0	0	0	0	0	0	0	0	0	0	0	0
SPRY3	0.0370726	0.00668615	0.08499	0.132784	0.0393005	0	0.0370726	0.01597	0.0499103	0.0870941	0.0140202	0.0149706
OLFM4	0	0	0	0	0	0	0	0	0	0	0	0
PRR7	2.49743	2.92458	1.26812	1.38081	0.656724	0.743009	2.49743	5.18739	1.4906	1.74534	0.792522	1.35929
TMPRSS11C	0	0	0	0	0	0	0	0	0	0	0	0
PMP2	0.195826	0.0948185	0	0.0067707	0.0916317	0	0.195826	0.0424938	0.0402957	0	0	0
DKC1	7.50826	6.45161	6.74576	7.67902	7.13405	7.61083	7.50826	6.65475	6.73431	6.53753	6.72727	6.51018
ABCA17	0	0	0	0	0.0230146	0	0	0	0	0.00572684	0	0
GM16367	0	0	0	0	0	0	0	0	0	0	0	0
NUDT10	0.24234	0.297067	0.29519	0.317231	0.422319	0.349518	0.24234	0.464038	0.286473	0.295818	0.429288	0.337932
GSK3A	20.5625	21.6975	23.639	22.1281	25.223	24.0299	20.5625	22.63	23.3275	21.6385	25.9474	24.5737
LIN28B	0.00572588	0	0	0	0	0.0188957	0.00572588	0	0	0	0.0140202	0
MRPL41	2.09894	2.31782	2.2896	2.57844	11.8283	11.2777	2.09894	2.11272	2.91197	1.97572	10.6706	11.2741
KCNH8	0	0	0.00784917	0.0393681	0	0	0	0	0.0122415	0.00572684	0.0140202	0.0149706
SMG1	7.4483	7.3882	5.32498	5.48398	4.01846	3.52565	7.4483	4.90753	4.21589	5.7224	3.44616	3.6922
AGXT2	0	0	0	0	0	0	0	0	0.00556955	0	0	0.029483
BGLAP2	0.0575072	0	0.325599	0.806326	0.131287	0	0.0575072	0	1.00811	1.1195	0	0.0961372
PECAM1	643.313	643.313	1.90486	1.79379	69.007	76.655	643.313	735.805	1.6773	1.60884	67.7371	68.9403
PEAR1	17.987	19.0597	12.4386	12.4082	5.15812	5.53757	17.987	15.15	12.3083	12.8762	4.94316	4.43816
SYBU	4.86295	4.66194	0.286584	0.262151	1.16636	2.19342	4.86295	2.87518	0.233222	0.239401	1.11825	1.20504
KLHDC9	2.08972	1.74618	2.00591	2.41897	2.78735	3.8705	2.08972	2.52419	1.89215	1.85007	2.69689	3.54296
GM166	2.3021	2.03894	2.06136	1.94131	3.20718	3.79707	2.3021	2.1705	1.91892	2.11523	3.68139	3.61323
ACMSD	0.0773278	0.0265807	0.08499	0.0598213	0.186373	0.0553668	0.0773278	0.01597	0.022756	0.0674165	0.0948485	0.0961372
LRRC14B	1.35542	1.51742	1.147	1.1094	17.7317	18.4112	1.35542	1.10378	0.982253	1.04905	17.9799	18.0653
RNF17	0.0154294	0.00774682	0.163369	0.0697892	0.0806852	0.0861728	0.0154294	0.01597	0.114602	0.144645	0.0293293	0.0393172
CD69	0.104753	0.170705	0	0.0159736	0.152737	0.0759734	0.104753	0.0674669	0.00556955	0	0.296123	0.367011
GM14288	0.0280925	0	0	0.0499103	0	0	0.0280925	0.189009	0	0.0475409	0	0
NTRK1	0.143402	0.0673952	1.3084	1.2821	0.0293953	0.0660998	0.143402	0.0294409	1.46071	1.38081	0.113976	0.231067
CD27	0.223355	0.137186	0.0386898	0.0461947	0.0859424	0	0.223355	0.0805986	0	0.0540273	0.198131	0.0355153
BBS1	0.922468	0.838185	1.78791	1.53429	0.365243	0.556929	0.922468	0.990339	1.36814	1.63736	0.341678	0.508906
KRTDAP	0	0.0467029	0.17334	0.132784	0	0	0	0	0.0402957	0.144645	0	0
COMMD6	11.1496	11.2906	17.7388	17.9657	12.7451	10.2288	11.1496	13.7015	17.7662	14.8246	12.8397	13.1515
RNF149	2.64375	2.69364	5.15453	5.55592	3.29131	3.91502	2.64375	3.15014	5.58334	5.18911	4.36354	5.05446
RMDN3	7.20907	6.76773	7.77701	8.0539	6.15484	6.37963	7.20907	7.8315	7.28722	7.37884	7.05505	6.71113
AI846148	5.63096	5.39978	3.36235	3.20674	4.25357	3.57181	5.63096	5.5943	3.69473	3.4005	4.32762	3.23375
SDHAF1	5.71498	4.85936	5.01705	4.30866	14.4558	13.4192	5.71498	5.55334	5.29763	5.08644	14.4613	14.194
ECSCR	75.5848	83.2885	0.632487	0.744632	11.1137	16.0928	75.5848	77.4575	1.35129	0.776899	13.7528	14.7589
RNF166	7.58895	6.48573	11.5432	11.2168	12.1929	12.8515	7.58895	8.13068	11.8554	11.3213	13.8214	13.5241
1190002N15RIK	12.2702	11.9129	22.3209	26.41	8.86281	9.20193	12.2702	9.054	22.8489	28.4987	7.73637	7.86296
1700029J07RIK	0.275354	0.318165	0.42927	0.244625	0.0487587	0.285422	0.275354	0.0552028	0.211275	0.285575	0.285404	0.265717
TTC9	12.7078	12.6605	2.33602	2.50816	1.1368	1.66595	12.7078	24.4374	2.7373	3.0758	2.34382	2.56233
PLEKHM2	5.46485	5.93469	7.41973	7.29568	20.9155	20.3725	5.46485	4.69097	8.05454	9.5018	21.1068	20.6071
DNAJB14	3.45466	3.05583	4.31085	4.62485	3.84753	3.11899	3.45466	3.26783	3.85172	4.05144	3.66099	3.12045
FBXO33	3.38775	2.99789	8.55107	7.89171	2.33248	2.09385	3.38775	3.40619	9.75638	8.98451	2.09558	2.83355
5730507C01RIK	0.118727	0.0593442	0.276559	0.464082	0.0806852	0.0660998	0.118727	0.0947626	0.264156	0.354209	0.0186429	0.057547
RASL12	2.87863	2.97449	3.3766	3.47697	1.5088	2.22457	2.87863	3.12262	3.63396	3.10177	1.47228	0.896579
ZFP597	1.59857	1.61869	1.34842	1.24558	1.23579	1.09908	1.59857	1.56342	1.17052	1.20746	1.1464	0.90944
TRADD	4.97952	5.13323	8.59232	8.46666	2.00546	2.43844	4.97952	5.30335	8.94182	8.67489	2.4708	3.01798
SHCBP1L	0	0	0	0	0.0393005	0	0	0.00673512	0	0.0266219	0.0186429	0
EPHX3	1.6094	2.4507	0.484881	0.550037	0.573538	0.792625	1.6094	3.95523	1.02556	0.679288	0.89474	0.583805
2510002D24RIK	4.81923	4.46928	3.91287	2.94196	8.85214	10.3958	4.81923	4.14348	4.03888	3.60822	11.1217	12.7021
DNAJC25	4.05891	3.83126	14.8994	13.638	8.29723	8.66028	4.05891	4.17695	12.9879	13.0077	7.93099	8.36653
2700094K13RIK	9.84498	10.5383	9.72752	10.7505	12.0601	16.5851	9.84498	14.7826	10.7033	9.35826	17.496	16.84
SLC22A23	0.462579	0.410084	0.220794	0.295203	1.5297	1.15234	0.462579	0.590575	0.339939	0.2437	1.53257	1.50395
1700066B19RIK	0.0154294	0.0230536	0.00784917	0.0159736	0	0.0279483	0.0154294	0.0805986	0.022756	0.00572684	0.0186429	0
FAM83E	0	0.00961139	0	0	0.0487587	0.0660998	0	0.00673512	0	0.014088	0.0948485	0.029483
KLRG2	0.472562	0.581642	0.284272	0.440001	0.274035	0.243916	0.472562	0.601911	0.339939	0.38352	0.267463	0.201134
RAB11FIP2	1.38343	1.38244	2.03679	2.28926	1.08897	1.04419	1.38343	1.39267	1.85557	1.89482	0.931284	1.07029
USP31	3.24825	3.31449	2.04278	2.03467	2.00546	1.54889	3.24825	2.78192	1.89215	2.15151	1.51059	2.06373
OSBP	12.15	12.615	12.806	13.0683	19.5995	18.0246	12.15	12.5105	12.3541	14.5462	18.6423	18.4932
CLN6	4.08984	4.5413	3.31449	3.18818	8.12704	6.92424	4.08984	6.13466	3.61541	3.17886	7.33599	6.92764
1700039E15RIK	0.00572588	0	0.00784917	0	0	0	0.00572588	0	0	0	0	0
KRT76	0	0.0265713	0	0.0067707	0	0	0	0	0.0122415	0.00572684	0	0.0212919
TMEM181A	4.81923	4.4943	4.19658	4.57511	2.72756	2.83128	4.81923	4.63847	4.13753	4.33854	2.64197	3.07236
JRKL	2.07034	2.01427	1.75782	1.99378	1.59622	0.947701	2.07034	1.38103	1.65125	1.75575	1.44413	1.3341
1700057G04RIK	0	0	0	0	0	0	0	0	0	0	0	0
1700084C01RIK	0.00572588	0.0284072	0.10634	0.0393681	0	0	0.00572588	0	0.0675955	0.0266219	0	0
SKAP1	0.0370726	0.0290812	0	0	0.0393005	0.0576157	0.0370726	0.0947626	0	0.0321156	0.0596597	0.0646379
C77080	4.08813	4.66793	5.92877	5.82508	1.17929	1.28508	4.08813	5.3259	6.18744	6.81558	1.44023	1.27307
NAA11	0	0	0	0	0.0293953	0	0	0	0.00556955	0	0	0
C78339	11.9065	12.6821	13.71	14.6024	7.40952	6.58645	11.9065	12.5406	13.2522	13.8136	7.86992	7.18763
GTF3C3	2.85847	2.81905	3.27216	3.04194	3.49316	3.1809	2.85847	2.85178	3.18468	3.37729	2.67042	3.51302
ZNFX1	19.1216	19.1118	9.86344	9.76002	9.03199	8.91205	19.1216	18.5081	10.7373	12.9497	8.4985	7.50246
AU015228	0	0	0	0	0	0	0	0	0.00556955	0.00572684	0	0
AI747448	0	0	0	0	0	0	0	0	0	0	0	0
NCBP1	8.65579	8.19498	8.84547	9.39873	7.85514	7.00623	8.65579	9.18417	9.17103	8.75151	6.74178	7.27021
USP30	4.15773	4.17343	3.55892	3.35774	2.86715	2.72901	4.15773	3.96899	3.77425	3.71745	2.96984	3.44205
RPUSD3	0.942725	1.14549	0.745589	0.620036	2.19645	3.6259	0.942725	0.875447	0.658252	0.687042	2.2291	1.20504
ZFP575	0.0575072	0.0193894	0.355909	0.317231	0.0293953	0.0279483	0.0575072	0.0424938	0.456708	0.365972	0	0
PWWP2B	6.80311	8.31314	2.54421	2.73783	3.48396	3.51198	6.80311	7.73183	2.33248	2.77051	4.51013	3.19359
NLRC5	2.66282	2.14156	0.120611	0.132784	0.656724	1.81209	2.66282	1.53121	0.412712	0.427444	1.13627	0.699415
MYZAP	18.0694	19.6679	1.19635	1.02957	93.4389	92.4901	18.0694	11.0488	0.780275	0.824763	90.5901	95.0895
XYLB	0.182098	0.13159	0.276559	0.250877	0.0806852	0.161824	0.182098	0.0674669	0.301442	0.254143	0.076155	0.0675365
PLS1	0.143402	0.0650973	0.0316873	0.0067707	0	0.0188957	0.143402	0.164708	0.00556955	0.014088	0	0.0393172
AU022751	0	0	0	0	0	0	0	0	0	0.014088	0	0
RPRML	0.390101	0.304403	0.0190857	0.0393681	0	0	0.390101	0.341039	0.0871017	0.014088	0.038212	0.0393172
TTC7B	15.8572	15.7235	5.41752	5.00286	14.5973	15.9866	15.8572	14.8377	5.00934	5.30508	14.5998	13.727
E330034G19RIK	0	0	0	0	0	0	0	0	0	0	0	0.029483
ZFP957	0.0154294	0.00567364	0.00784917	0.0067707	0.0293953	0	0.0154294	0.01597	0.0122415	0.00572684	0	0.0872828
PRICKLE1	13.6063	13.2078	3.74382	3.67771	5.12669	5.09891	13.6063	6.19758	3.51669	3.97288	3.68139	2.72985
SLC45A4	4.30885	4.7357	2.8823	3.16688	2.43578	3.34519	4.30885	4.08848	3.0583	3.69127	2.92976	2.42083
AU021092	27.4273	31.5392	9.24081	9.43127	2.67559	4.8756	27.4273	27.3211	9.93096	9.52194	3.77347	3.73125
G6B	0.611609	0.567615	0.0486511	0.143387	0.0230146	0.144607	0.611609	0.351814	0.0675955	0.0925864	0.0565623	0.0393172
PDZD8	7.40543	7.03336	5.66459	6.34085	4.00337	4.11838	7.40543	8.44024	5.82626	6.28618	3.68139	4.52192
LIN7A	0.269975	0.297052	0.35068	0.290417	0.358391	0.362203	0.269975	0.419826	0.239169	0.230754	0.233814	0.231067
PNRC1	51.6013	50.0049	56.3711	57.2392	48.3563	47.3509	51.6013	53.6341	59.24	58.0515	47.8775	48.876
CALR4	0.0320018	0.0195461	0.448817	0.261988	0	0.0809713	0.0320018	0	0.144416	0.210077	0.0186429	0.0675365
SLC5A10	0.0948053	0.132516	0.0948865	0.0598213	0	0.0759734	0.0948053	0.0947626	0.0499103	0.0373053	0.0186429	0.0212919
ITGA1	35.9598	33.4533	5.35077	5.54251	9.6995	10.7811	35.9598	25.2388	5.08252	5.24745	7.47806	7.03723
CYP11B1	0	0	0	0	0	0	0	0	0	0	0	0
FAM195B	25.3976	25.8195	40.3137	37.5004	21.6975	23.8956	25.3976	27.1624	38.3441	37.2556	25.2103	22.9751
TMPRSS11A	0.00572588	0	0.065649	0.16431	0	0	0.00572588	0	0.0964039	0.0266219	0.0186429	0
GM9	0	0	0	0	0	0	0	0	0	0	0	0
TRIM40	0	0.0284254	0	0	0	0	0	0	0	0	0	0
VCPKMT	1.61717	1.3927	3.28721	2.35654	1.51403	2.95502	1.61717	2.0833	3.81393	2.77051	1.95988	1.30007
YEATS2	3.41026	3.30588	2.77318	2.63686	1.16781	1.3744	3.41026	2.94519	2.61359	2.71194	1.10411	1.14549
CBLB	2.67071	2.68538	5.85338	5.14711	2.84331	1.46606	2.67071	2.2394	5.15963	5.61989	1.54595	2.18105
CSTA1	0	0.00567857	0	0	0	0	0	0	0	0.00572684	0	0
WFDC6A	0.150585	0.237919	0.336264	0.280031	0	0.0759734	0.150585	0.184465	0.407954	0.210204	0.0565623	0.116181
GM382	0	0	0	0	0	0	0	0.00673512	0.00556955	0	0	0
CLN5	11.1168	10.8783	17.2394	18.4223	7.86449	8.27722	11.1168	10.4341	15.568	16.1743	8.84663	9.71682
CCDC114	0.472562	0.443685	0.805724	0.858899	0.331309	0.31709	0.472562	0.36436	0.597114	0.549848	0.324585	0.255838
FANCD2	0.13281	0.11508	0.199583	0.176192	0.0916317	0.0861728	0.13281	0.375479	0.25768	0.26207	0.0293293	0.0475903
HK3	0.0280925	0.0265925	0.00784917	0.0067707	0.567399	0.393961	0.0280925	0.0731042	0.0402957	0	0.502769	0.531767
CCDC110	0.00572588	0	0	0.0159736	0	0	0.00572588	0.00673512	0.00556955	0	0	0
CFAP44	0	0	0.00784917	0.0067707	0	0	0	0	0	0.014088	0	0.0149706
GM266	0.143402	0.140535	3.10132	1.77324	0.0580744	0.408231	0.143402	0.136105	2.26423	2.39975	0.25768	0.185512
ZFP583	0.367161	0.384671	0.745589	0.725349	0.485747	0.265011	0.367161	0.440472	0.688467	0.713639	0.213228	0.275608
LEMD1	0.00572588	0	0	0	0	0	0.00572588	0	0	0	0	0
GPR174	0.0370726	0.0294663	0.153284	0.168746	0.0230146	0.0676447	0.0370726	0.0127234	0.0661019	0.100697	0.038212	0.0736218
GM732	0	0	0	0	0	0	0	0	0	0	0	0
PLEKHG1	10.2191	9.92114	1.76403	1.83906	3.44413	3.12447	10.2191	10.364	1.68004	2.00306	3.21143	3.21776
PAK6	0.0575072	0.064192	0.0279384	0.0598213	2.63912	2.69561	0.0575072	0.0742129	0.0377192	0.0373053	2.85149	2.11748
GM136	0	0	0	0	0	0	0	0.0424938	0	0.014088	0	0
SPATA5L1	4.55653	4.89773	4.11577	3.27646	2.99441	3.4131	4.55653	4.69097	3.40285	4.31125	3.71246	2.93229
PHACTR2	16.1388	16.5907	6.18093	6.41353	8.28937	7.83742	16.1388	17.557	5.40807	5.64956	6.97376	7.55017
D10BWG1379E	0.0370726	0.00779445	0.345712	0.408901	0.0487587	0.0279483	0.0370726	0.0674669	0.366268	0.375466	0.0186429	0.0149706
MCU	5.05998	5.37507	6.9601	7.40383	5.11438	4.3416	5.05998	6.13466	7.69052	6.98791	4.66038	5.60962
STOX1	1.2587	1.21587	0.19113	0.408901	0.163714	0.408231	1.2587	0.980314	0.25768	0.2437	0.123212	0.116181
ZFC3H1	3.08231	3.36453	2.46988	2.28191	1.87577	2.45085	3.08231	2.23166	2.20511	2.09033	1.97549	1.93198
43168	0.80453	0.886056	1.41056	1.3741	0.896149	0.546862	0.80453	0.929079	1.12713	1.2001	1.34983	1.39318
AGAP2	0.614965	0.658143	0.871969	0.874049	1.15451	1.61266	0.614965	0.502337	0.874726	0.756403	0.852396	0.803216
GLS2	0.42915	0.560381	0.55504	0.415293	0.376967	0.304578	0.42915	0.304189	0.354334	0.549848	0.347364	0.227254
GM525	0.24234	0.18317	0.044191	0	0	0	0.24234	0.274035	0	0	0.15259	0
QRICH2	0.0280925	0.0898811	0.065649	0.0800613	0.0916317	0.107731	0.0280925	0.00673512	0.0499103	0.014088	0.038212	0.0393172
FAM120A	30.0005	28.7157	25.1581	25.0177	21.0086	19.3494	30.0005	29.6965	26.6224	28.7314	19.484	19.3248
EIF4E1B	0	0	0.00784917	0	0	0	0	0	0	0	0	0
SLC4A7	1.70706	1.66119	1.54997	1.4955	2.35757	1.94096	1.70706	2.30661	1.37706	1.38081	2.36638	2.2896
TMEM55B	7.963	8.4494	10.0023	10.3138	6.90212	7.89079	7.963	7.19109	10.3064	9.62834	8.062	7.8138
SPATA13	8.13922	7.5425	3.59507	3.9311	2.23987	2.98154	8.13922	9.14048	4.20526	4.63797	2.76953	2.16535
5031439G07RIK	9.45929	8.87506	8.29056	7.78103	7.91578	7.23221	9.45929	8.96198	8.3984	8.76693	7.50584	7.41973
BRD1	10.3691	10.2839	8.71826	8.3593	7.14743	6.49309	10.3691	7.61083	8.17923	9.39274	6.62178	5.99579
GXYLT1	5.82861	5.63539	3.83596	4.11823	2.37451	2.5526	5.82861	5.49306	3.54209	4.16178	2.27992	2.12398
KMT2D	5.37257	5.67139	2.30563	2.35654	3.19489	2.53363	5.37257	3.80452	2.08763	2.72778	3.09015	2.67593
SPRYD3	15.8572	18.2875	17.8091	16.3835	7.72108	8.51994	15.8572	19.0953	17.2668	17.4573	9.04325	8.40581
D17WSU92E	32.1416	32.8064	22.703	22.6809	40.4231	37.6054	32.1416	32.3902	23.4797	24.9958	39.7353	37.376
GM94	0	0	0	0	0	0	0	0	0	0	0	0
PRDM6	0.104753	0.0295166	0.407913	0.649148	0.331309	0.223065	0.104753	0.0424938	0.57621	0.503554	0.113976	0.144906
OOSP3	0	0	0	0	0	0	0	0	0	0	0	0
BC026585	2.85847	2.80378	3.2385	3.71842	4.2497	5.82508	2.85847	2.60834	4.05841	3.42532	3.98074	4.65957
CDC42BPA	14.2803	14.3158	9.49491	10.0628	6.18584	5.36089	14.2803	11.5744	9.13479	10.3934	4.7357	4.48317
SLC30A10	0	0	0	0	0	0	0	0	0	0	0	0
SBSPON	0.367161	0.379473	0.141831	0.132784	0.111779	0.0660998	0.367161	0.308506	0.0593601	0.106175	0.0293293	0.0212919
SLC9A2	0.0850611	0.11508	0.0316873	0.0393681	1.39254	1.3927	0.0850611	0.164708	0.022756	0.0373053	1.68121	1.54707
GPR55	0.00572588	0	0.00784917	0	0	0.0279483	0.00572588	0	0.0323406	0	0.0186429	0
USP40	2.69651	2.57003	2.33602	2.53801	3.29131	3.32389	2.69651	2.27961	2.30314	2.60742	3.15061	3.37462
ESPNL	0	0.00768826	0.0190857	0.0067707	0	0.0188957	0	0	0	0.00572684	0.0140202	0.0475903
UAP1L1	4.16717	4.47945	15.6925	13.9165	3.89236	4.60315	4.16717	6.35118	15.6806	14.8777	4.84601	5.15909
DDX31	1.6437	1.72105	2.18481	1.94131	1.09818	1.23568	1.6437	1.85156	1.86682	2.03377	1.12283	0.796661
SEL1L2	0	0	0	0	0	0	0	0	0	0	0	0
GM561	6.45722	6.94683	6.01869	6.62077	26.6473	27.1624	6.45722	7.13696	7.24296	3.8121	29.2698	27.1181
KIZ	4.84754	5.5465	9.76055	11.4608	19.0826	17.4433	4.84754	5.45589	10.6765	10.6765	17.4186	19.2092
ZFP217	3.68018	3.54394	2.31718	2.59533	2.06943	2.23065	3.68018	2.97683	2.69914	2.79209	2.2291	2.07071
GMPS	4.25966	3.93352	5.00031	5.54251	7.99764	7.99764	4.25966	5.26094	4.63321	5.45417	7.73637	9.00044
FHDC1	0.278595	0.331327	0.29872	0.250877	0.106173	0	0.278595	0.218354	0.300705	0.354209	0.0508355	0.0475903
CIART	1.27583	1.4417	0.513447	0.295203	1.99782	2.16528	1.27583	0.7669	0.239169	0.44097	1.87149	1.6534
AMPD1	0.0154294	0.00620795	0.00784917	0.029406	0	0	0.0154294	0	0.0122415	0.00572684	0	0
5330417C22RIK	0	0.00778102	0.00784917	0.0159736	0.0293953	0.0365591	0	0.00673512	0.00556955	0	0	0
NDUFB6	26.8158	27.3936	35.7895	37.6842	183.473	172.426	26.8158	39.5472	38.6384	37.3602	176.253	197.049
SHB	4.47222	4.65957	3.61323	3.25172	7.77899	7.42908	4.47222	5.65822	3.76339	4.12478	8.68991	7.60556
THEMIS2	0.748239	0.917797	0	0.0159736	2.37451	1.33319	0.748239	1.0813	0.0122415	0.00572684	2.38873	2.60663
COX18	2.52686	2.59191	2.68108	2.18863	4.08646	3.8393	2.52686	3.16931	2.8463	2.62438	3.51669	2.90657
VSIG10	6.77117	6.28947	3.46707	3.60696	1.78573	2.53363	6.77117	7.25589	3.16739	3.41331	2.00426	2.21705
FBXL18	0.868168	0.924653	1.10378	1.05206	0.680097	0.520224	0.868168	0.792212	1.09731	1.19011	0.524316	0.645708
PDAP1	18.0305	18.1352	25.5373	23.5032	25.8078	27.0638	18.0305	23.5865	25.5373	23.7989	28.1135	25.6607
CCDC61	5.39906	5.16348	2.95363	3.55102	3.86873	4.2933	5.39906	3.59619	3.10193	3.04202	4.02915	2.81933
HIPK4	0.13281	0.132765	0.10634	0.0697892	0.152737	0.233827	0.13281	0.136105	0.0964039	0.0870941	0.185101	0.240491
FFAR3	0	0	0	0	0	0	0	0	0	0	0	0
CNGA4	0.0280925	0.00574725	0	0.0159736	0	0	0.0280925	0	0.0122415	0.0266219	0	0
COG7	4.95397	4.51013	7.54157	7.14825	7.013	6.87651	4.95397	5.03395	8.02732	7.241	7.36954	8.09021
PPFIA1	8.46378	8.61068	6.80237	6.86122	6.29285	6.13075	8.46378	7.02898	6.34096	7.30852	6.77793	6.21483
RLTPR	0.284853	0.323217	0.0316873	0.11175	0.10244	0.0461926	0.284853	0.114602	0.114602	0.126915	0.104799	0.106384
TMEM231	1.14701	1.30388	2.90835	3.18818	0.647741	1.00132	1.14701	1.38103	2.52009	3.03167	0.334622	0.612154
GUCY1A2	0.822872	0.897244	2.46115	2.83293	0.603667	0.743009	0.822872	1.14645	1.98864	2.16836	0.461051	0.541136
IGSF9B	0.264156	0.174284	0.101059	0.11175	0.369201	0.0961345	0.264156	0.346814	0.141531	0.230564	0.348999	0.272674
ZBTB16	12.2702	17.7474	23.1942	17.6448	26.4706	20.1806	12.2702	6.05182	17.0699	18.833	17.6448	23.3375
A630095E13RIK	0	0	0	0	0	0	0	0	0	0	0	0
DHRSX	6.21581	5.34077	6.24382	6.02751	6.38033	6.90703	6.21581	5.89565	6.73431	5.69133	7.33599	6.48203
BC023829	9.34546	10.1014	11.837	13.0458	8.00803	7.47889	9.34546	9.23348	12.6586	12.2274	8.27792	7.8138
ARHGEF9	1.59857	1.56666	1.29506	1.42338	2.13847	1.96919	1.59857	1.90667	1.3082	1.43069	1.98174	2.03066
FRMPD4	0.00572588	0	0.00784917	0.029406	0	0.0188957	0.00572588	0	0.000555556	0.0321156	0	0.0212919
GAS2L3	0.139577	0.0863796	0.137104	0.193248	0.152737	0.133654	0.139577	0.446836	0.264315	0.230415	0.22573	0.206424
TMTC3	5.45417	4.93063	6.07559	6.3129	3.21837	2.56777	5.45417	6.80385	5.21485	5.83569	2.49465	2.94588
MYRFL	0.0474978	0.0329756	0.00784917	0.0067707	0.485747	0.520224	0.0474978	0.176794	0	0	0.43992	0.485938
SYNDIG1L	0	0.00574157	0	0	0	0	0	0	0.0122415	0	0	0
SERPINA3F	0.224391	0.213523	0.166761	0.254827	0.212286	0.686715	0.224391	0.575147	0.532311	0.361352	0.25768	0.26207
ABCC4	11.328	10.7217	2.20466	1.96941	4.35058	4.23391	11.328	7.76971	1.97866	2.13213	2.78674	3.17833
TTC38	2.08972	2.01457	3.66889	3.56078	8.13739	7.36074	2.08972	2.38724	3.59556	3.36453	7.65896	7.79846
RIMBP3	0	0.0279518	0.00784917	0.0067707	0	0.0188957	0	0.00673512	0.0122415	0.014088	0.0186429	0.0149706
MMP25	0.12327	0.215208	0.044191	0.0697892	0.0806852	0.0660998	0.12327	0.15447	0.0323406	0.106175	0.038212	0.029483
LRRC30	0	0	0	0	0.175125	0.0660998	0	0	0	0	0.123212	0.211275
ZFP407	1.84979	2.02856	1.10378	1.1797	1.71864	1.53537	1.84979	1.73771	1.13981	1.25283	1.27583	1.51333
CDC42BPG	2.64375	2.89091	3.90102	3.29094	3.55982	3.70776	2.64375	4.3391	4.48241	4.56781	4.33194	3.59664
SEC31B	0.339796	0.315954	0.513447	0.451683	1.80185	1.99489	0.339796	0.176794	0.528332	0.526814	2.85963	2.08895
DUSP27	0.0474978	0.0863287	0.0543207	0.0598213	8.2639	7.83524	0.0474978	0.283391	0.0675955	0.115181	7.93423	8.0798
CATIP	0.601695	0.659041	0.575749	0.399744	0.240001	0.140614	0.601695	0.451683	0.57621	0.574648	0.213228	0.0872828
LRRC55	0.601695	0.450758	3.36235	3.79116	0.111779	0.340338	0.601695	0.687495	2.39031	2.32488	0.204123	0.106384
D430041D05RIK	0	0.0036995	0.08499	0.0800613	0	0	0	0	0.0402957	0.0475409	0	0.0149706
RALGAPA2	3.27216	3.52157	0.730838	0.695725	6.88838	5.58334	3.27216	5.27296	0.649264	0.703767	6.1618	6.30968
ANKUB1	0	0	0	0	0	0	0	0	0	0	0	0
BANK1	0.0773278	0.14339	0.00784917	0.0393681	0.527027	0.546862	0.0773278	0.0294409	0.022756	0.0373053	0.341678	0.531767
GRIN3A	0.295103	0.18561	0.708796	0.701729	0.10244	0.0660998	0.295103	0.22223	0.68391	0.836951	0.0474865	0.0675365
KLHL21	4.74555	4.89573	7.31928	6.62077	21.4076	19.473	4.74555	4.70548	6.62077	7.09112	20.3962	21.2639
IQSEC3	0.154571	0.220302	0.0998376	0.132784	0.157181	0.320864	0.154571	0.208964	0.0739123	0.100697	0.0879265	0.131287
ZFP568	1.89761	1.84655	0.947701	1.08892	2.96678	2.17789	1.89761	1.71718	0.991874	1.06821	2.8158	2.51242
NTN5	0	0.0142964	0.00635589	0.0067707	0.0393005	0.0583232	0	0	0	0	0	0
CNTN5	0	0	0	0.0120907	0.491143	0.546862	0	0.00673512	0.00556955	0.014088	0.493745	0.491487
GPR101	0	0	0	0	0	0	0	0	0	0	0	0
PGR15L	0	0	0	0	0	0	0	0	0	0	0	0
GM614	0.390101	0.386001	0	0	0.0916317	0.0759734	0.390101	0.7669	0.0499103	0	0	0.057547
CDHR2	0	0	0	0	0	0	0	0	0	0	0.0186429	0
MROH5	0	0.00665991	0.0316873	0.0067707	0.111779	0	0	0.0805986	0.0122415	0.00572684	0	0.057547
DPCR1	0.00572588	0	0.00784917	0.0393681	0	0	0.00572588	0	0	0.014088	0	0
NLRC4	0.0850611	0.143387	0	0	0.240001	0.223065	0.0850611	0.114602	0.0122415	0	0.162083	0.296684
ACVR1C	0	0.003436	0.00784917	0.0067707	0.0260811	0.0188957	0	0.00673512	0	0.014088	0.0154374	0.0149706
LRRC36	0.396782	0.453771	0.350314	0.406555	0.228399	0.392083	0.396782	0.0982266	0.426995	0.614693	0.117241	0.102444
GM648	0.00572588	0.0159486	0.0190857	0.0159736	0	0.107731	0.00572588	0	0	0.014088	0	0.135752
CDK15	0.0850611	0.204649	0.0190857	0.0393681	0	0.0461926	0.0850611	0.136105	0.0964039	0.0475409	0	0.029483
GM694	2.7773	2.3021	0	0	0.341678	0.546862	2.7773	2.60095	0	0	0.296123	0.622005
A230046K03RIK	6.8242	6.11878	6.14838	6.74966	4.2497	3.46353	6.8242	5.50565	5.83134	6.32642	3.92654	4.04333
A430078G23RIK	0.0154294	0.0274984	0	0	0.0293953	0.0759734	0.0154294	0	0	0	0.0565623	0.0212919
DCP1B	2.36466	2.40132	1.30007	1.38458	0.667991	0.835933	2.36466	1.78821	1.31983	1.43069	0.483664	0.71392
ITPRIPL2	22.5826	21.9375	35.6246	37.579	9.185	9.03346	22.5826	30.5614	32.2309	36.8943	9.53176	9.06401
CACNA2D4	0	0.00365268	0	0	0.0293953	0	0	0	0.00556955	0.00572684	0	0
ZFP865	3.58732	3.32339	2.7773	2.77944	2.38176	2.28502	3.58732	3.62048	2.74501	3.3065	2.032	1.8014
TBC1D32	1.02593	1.09666	1.08437	1.19359	0.776518	0.803593	1.02593	1.16295	1.13981	1.17052	0.713639	0.67566
FUBP3	6.66762	6.32537	6.5755	7.30452	2.97303	3.50471	6.66762	6.71546	6.96137	7.14601	3.01605	2.92201
IPCEF1	0	0.0266299	0.00598049	0	0.0343636	0.0188957	0	0.00441955	0	0	0.0598529	0.0268459
TMEM104	2.74439	3.03818	2.74276	2.82255	2.45117	1.72021	2.74439	3.80452	3.04194	2.8457	2.4708	2.37167
TMEM88B	0.0850611	0.0867455	0.120611	0.187184	0.21674	0.275425	0.0850611	0.0674669	0.247716	0.144645	0.23934	0.447196
KRT26	0	0	0	0	0	0	0	0	0	0	0	0
GFOD1	8.34853	8.13143	1.02134	1.13695	8.66174	7.25222	8.34853	7.29644	1.09731	1.28307	8.70871	8.38401
GM806	0	0	0	0	0	0	0	0	0	0	0	0
GM813	0	0	0	0	0	0	0	0	0	0	0	0
TREML2	0.554468	0.254694	0.00784917	0.0067707	0.0676057	0.0279483	0.554468	0.22223	0.0122415	0.014088	0.0474865	0.029483
GM815	0	0	0	0	0	0	0	0	0	0	0	0
RBM44	0.0280925	0	0	0.0067707	0	0	0.0280925	0.0294409	0.0122415	0	0	0.0393172
LGR6	0.166023	0.0774829	0.271985	0.365522	4.32826	4.39699	0.166023	0.164708	0.349989	0.2251	5.01683	4.65957
RNF224	0	0	0	0	0	0	0	0	0	0	0	0
GM826	0	0	0.0190857	0.11175	3.71103	3.89832	0	0.0805986	0.0675955	0.0373053	3.82981	3.51302
GM829	0	0	0	0	0	0	0	0	0	0	0	0
SHISA3	0.00572588	0.00698731	0.19113	0.154321	0.195187	0.192453	0.00572588	0	0.0964039	0.144645	0.140629	0.17588
GAL3ST4	0.176283	0.295201	1.58408	1.35874	0.195187	0.254732	0.176283	0.242906	1.63304	1.29213	0.213228	0.155806
BSPH1	0	0	0	0	0	0	0	0	0	0	0	0
CEACAM16	0.0674464	0.0667783	0	0	0	0	0.0674464	0	0	0	0	0.0872828
DOCK1	16.457	16.7264	9.33707	9.07772	6.98043	6.11574	16.457	15.5866	8.1079	8.99585	5.47675	4.94566
PATE2	0	0.00666998	0	0.0159736	0	0	0	0	0.00556955	0.0266219	0	0.0212919
THOC2	9.07772	8.64874	6.91208	7.56801	5.06357	4.63638	9.07772	7.35983	6.22883	6.59847	4.6005	4.29328
GM773	0	0	0	0	0	0	0	0	0	0	0	0
FND3C2	0	0	0	0	0	0	0	0	0	0	0	0
ZSCAN10	0	0	0	0	0	0	0	0	0.00556955	0	0	0
GRXCR2	0	0	0	0	0	0	0	0	0	0	0	0
LYG2	0	0	0	0	0	0	0	0	0	0.00572684	0	0
TMEM211	0.00572588	0	0	0	0	0	0.00572588	0	0	0	0	0
TRIM75	0	0	0.0316873	0	0	0	0	0	0	0	0	0
KDM7A	3.9185	3.69746	2.78523	2.66342	4.64637	3.45372	3.9185	4.27533	2.3171	2.8196	4.17629	4.50685
NLRP12	0	0	0	0	0.0916317	0	0	0.00673512	0.00556955	0	0.0474865	0
HECA	10.6269	10.4683	8.82514	8.92911	10.0684	8.91205	10.6269	9.06837	7.49621	8.70914	8.59232	9.82597
TMEM102	0.390101	0.337393	0.375444	0.440001	0.131287	0.120611	0.390101	0.475676	0.394377	0.526814	0.113976	0.144906
GM884	0	0.00415498	0	0	0	0	0	0	0	0	0	0
MILR1	0.344585	0.388619	0.360102	0.271942	0.583788	0.552631	0.344585	0.346616	0.485938	0.320169	0.696922	0.430433
ATXN7L1	3.59605	3.27269	2.05357	2.25653	2.46967	2.61839	3.59605	3.42228	2.14597	2.11523	2.36638	3.38102
LSMEM1	0.349074	0.365972	0.271985	0.254827	12.0395	13.3811	0.349074	0.429266	0.211275	0.178239	14.4345	15.0544
GM906	0	0.00558794	0.00784917	0	0.0293953	0	0	0.00673512	0	0	0	0
LRCH1	10.0992	10.7439	1.69804	1.67946	4.09595	4.27839	10.0992	8.49061	1.83291	1.5147	3.40247	3.70553
GM1587	0	0	0	0	0	0	0	0	0	0	0	0
ALG10B	6.15615	5.45182	6.93055	7.65377	5.59991	5.39185	6.15615	6.27065	6.59951	7.06778	4.80116	6.34987
GM1604B	0.0154294	0	0	0	0	0	0.0154294	0	0.022756	0	0	0
CDKL4	0	0.0185635	0.0190857	0.0159736	0	0	0	0.00673512	0.0402957	0.0373053	0	0
CAPN13	0	0	0	0	0	0	0	0	0	0	0	0
GAREM	0.848025	0.948806	1.08437	1.13695	3.13345	3.10209	0.848025	0.707229	1.02556	1.20746	3.21731	3.01798
ARL14EPL	0	0	0.00784917	0.0067707	0.0393005	0	0	0	0	0	0	0.0212919
GM960	0.0154294	0.0149719	0.0190857	0.0393681	0	0.0279483	0.0154294	0.0552028	0.0593601	0.0574982	0.0565623	0
AP5B1	1.22706	1.14277	1.147	1.30495	0.638715	0.69094	1.22706	1.20271	1.18084	1.4906	0.493745	0.508906
TMEM237	4.92326	4.76194	9.71781	11.2168	2.22018	1.94728	4.92326	5.82175	9.86296	9.87999	1.69033	2.23871
MNDA	2.39188	2.37039	16.743	15.6372	3.6376	2.75525	2.39188	4.52292	23.4697	18.9573	4.61536	4.80868
ZFP408	1.95542	1.91664	1.25094	1.40396	0.836385	1.15234	1.95542	1.97091	1.40091	1.39318	1.25095	0.964203
ACCSL	0	0	0	0	0	0	0	0.0805986	0.022756	0	0	0
PDP1	2.35206	2.15287	3.21368	3.85248	5.88411	6.47798	2.35206	2.44368	3.62585	3.41026	5.84472	5.77225
CCDC27	0.0474978	0.122893	0.624628	0.628095	0	0.0365591	0.0474978	0.0947626	0.658252	0.764682	0.0186429	0.0212919
NOM1	4.23519	4.12622	5.20227	5.4676	4.55601	5.08669	4.23519	4.90753	4.88722	5.68188	4.91854	4.70911
GM1673	4.00825	3.78012	3.09043	1.54617	1.51403	3.26783	4.00825	5.92439	2.52009	1.98242	3.24274	2.38782
LRCOL1	0	0	0.044191	0	0	0	0	0	0.022756	0	0	0
DRC1	0.00572588	0.0366046	0.00784917	0.0697892	0	0	0.00572588	0.01597	0.0499103	0.0373053	0.0186429	0
LRRC43	0.00572588	0	0.0190857	0.0067707	0	0	0.00572588	0.00673512	0	0	0.0186429	0
TATDN2	11.0495	11.0957	7.85977	7.23573	14.4778	14.7806	11.0495	11.5193	7.63073	7.62219	16.2372	14.0022
CRACR2A	0.143402	0.154385	1.147	0.770559	0.285376	0.254732	0.143402	0.12424	0.858243	0.784806	0.535421	0.337932
6430531B16RIK	0.23056	0.254847	1.07202	0.838342	0.374518	0.152742	0.23056	0.164708	0.597114	0.574648	0.076155	0.0393172
ZBTB2	4.75161	4.29023	3.27216	3.3419	2.01545	2.10664	4.75161	4.59048	3.14544	2.99137	1.54595	1.98108
GPR114	0.0280925	0.0675895	0.00784917	0.0067707	0.0293953	0.0861728	0.0280925	0.0294409	0.00556955	0.014088	0.0666379	0.116181
FOXR1	0	0	0	0	0	0	0	0	0	0	0	0
CPXCR1	0	0	0	0	0	0	0	0	0	0	0	0
A830080D01RIK	2.35532	2.29938	2.00591	2.54014	0.836385	1.03271	2.35532	1.5441	1.96651	2.27088	0.792522	0.829461
ODF3L2	0	0	0.044191	0.029406	0	0	0	0	0	0	0	0
ATXN7L3B	26.1019	24.9661	23.7051	24.7711	11.7364	11.7503	26.1019	25.257	24.0207	25.0802	10.931	11.2242
TMED8	3.23157	2.94326	2.42871	2.33821	2.01545	1.65213	3.23157	3.68135	2.20511	2.35491	1.7714	1.71659
GM1322	0	0	0	0	0	0	0	0	0	0	0	0
FAM47E	0.0474978	0.0104832	0.0584732	0.0120907	0	0.0805909	0.0474978	0	0.0565383	0.00829311	0.0293293	0.131439
GM1527	0	0	0	0	0	0	0	0	0	0	0	0.0212919
MYRF	0.858899	1.36269	11.2572	12.3508	0.514642	0.429266	0.858899	1.45388	14.9685	16.1888	0.429288	0.367011
IQGAP3	0.439879	0.449213	0.10634	0.0905502	0.251965	0.161824	0.439879	1.96438	0.641189	0.549848	0.618598	0.485938
BC048644	0	0.00665332	0	0	0	0	0	0.0294409	0.00556955	0	0	0
MFSD2B	0.780067	0.577551	0.182023	0.187184	0.141363	0.201134	0.780067	0.292491	0.123265	0.2437	0.0948485	0.231067
RNF207	0.24234	0.375564	0.153284	0.176192	5.11438	6.33562	0.24234	0.231311	0.141531	0.137838	7.15052	5.58975
PUSL1	5.03707	6.35818	6.31971	5.0449	3.32524	3.78336	5.03707	3.72999	5.18504	4.71797	3.41156	3.31685
MAGEB4	0	0	0	0	0	0	0	0	0	0	0	0
GPR111	0.00572588	0.00556448	0.044191	0.0159736	0	0.0279483	0.00572588	0.0424938	0.022756	0.00572684	0.0140202	0.0149706
ZFP213	2.26314	2.24556	2.17618	1.84242	2.0833	2.67233	2.26314	2.61634	1.71619	2.10713	2.549	1.98108
GRAMD2	0	0	0.0543207	0.0067707	0	0	0	0.01597	0.0593601	0.115181	0	0
SH2D1B2	0	0	0	0	0	0	0	0	0	0	0	0
WDR72	0	0.0057103	0	0	0.121828	0.107731	0	0	0	0.00572684	0.123212	0.135752
KCNK6	4.55653	4.60995	2.78523	2.4269	1.71864	1.67961	4.55653	4.47945	2.3171	2.26177	1.47228	1.86591
USP36	4.81923	5.16402	3.91287	3.80175	3.97194	3.60941	4.81923	4.62852	3.56123	4.0153	4.37864	3.26526
AW146154	0.771064	0.830003	0.624628	0.954575	0.341678	0.597952	0.771064	0.635755	0.79214	0.730838	0.429288	0.687703
KLHL32	0.0280925	0	0.0907014	0.0697892	1.36475	0.907887	0.0280925	0.01597	0.0323406	0.014088	1.8266	1.47544
AW554918	1.66382	1.70666	1.08437	1.23602	0.667991	1.15234	1.66382	1.80917	0.944336	1.0884	0.723587	0.71392
CCDC102A	7.00309	6.55156	11.2155	9.87454	3.05394	3.76204	7.00309	6.81009	9.79881	11.1988	3.15599	3.23157
LAYN	8.56906	8.03151	13.2653	12.0099	2.84331	2.84318	8.56906	9.42896	12.8211	13.6829	3.42475	3.59664
TNFAIP8L3	1.52136	1.55215	0.242433	0.187184	0.0580744	0.323578	1.52136	1.53121	0.193844	0.234881	0.113976	0.144906
RFX7	2.7017	2.42942	1.81658	2.04278	0.97722	1.00132	2.7017	3.37462	2.15282	2.19011	1.15478	1.22844
PGAP3	1.08362	1.31829	1.75782	1.66431	3.19489	3.64864	1.08362	1.55347	1.72876	1.94579	3.30798	3.66982
BEX6	0	0	0	0	0	0	0	0	0	0	0	0
GM5113	0.656748	0.831699	0.64197	0.815486	1.71864	1.3927	0.656748	0.951726	0.915565	0.751809	1.53257	1.61308
GM5127	0.0773278	0.047431	0.00784917	0.0067707	0	0	0.0773278	0.136105	0	0	0	0.029483
SLC47A2	0.0154294	0	0.08499	0	0.0580744	0	0.0154294	0.0552028	0.022756	0.0774127	0.0186429	0
IL20RB	2.59989	3.08274	1.08437	1.05206	0.514642	0.57592	2.59989	1.86422	1.21664	1.04905	0.267463	0.367011
CCDC185	0	0	0	0	0	0	0	0	0	0	0	0
DNAAF3	0.37915	0.38467	0.284272	0.429303	2.0833	1.6399	0.37915	0.407403	0.366268	0.415293	2.42645	1.6534
LRRC8B	2.85847	3.0834	1.98108	1.75454	0.848303	1.09908	2.85847	4.09595	1.56488	2.15834	0.973964	0.829461
ZDHHC6	7.68952	7.53736	6.24382	6.4551	6.78659	6.4044	7.68952	7.67675	6.60913	6.31397	7.57538	7.46536
ACSL6	0.00208333	0.0123839	0.049119	0.029406	4.87483	4.59449	0.00208333	0.0124563	0.0286356	0.0574982	4.62509	5.51579
ACSL4	5.72147	5.33022	8.46666	8.95363	3.1795	3.39463	5.72147	6.76773	8.31947	8.67996	2.94476	3.49009
ACSL3	2.39975	2.3221	4.20729	3.81679	1.79693	1.39835	2.39975	2.30661	3.27352	3.20353	1.59049	1.84568
MYOT	0.0575072	0.0872794	0	0	8.10283	11.4346	0.0575072	0.0674669	0.022756	0	5.86141	7.40509
2310061I04RIK	4.93602	4.84453	4.77967	3.9311	40.8998	40.0574	4.93602	5.19176	4.69539	4.14688	41.4028	40.5828
IFITM6	0.143402	0.117221	0.0948865	0	0.456373	1.05802	0.143402	0.0552028	0	0.0373053	0.247893	0.508906
SLC2A13	0.621297	0.746791	1.91059	2.02315	0.186373	0.0660998	0.621297	0.827505	1.97866	2.33469	0.0843883	0.135752
ZYG11B	4.68059	4.60094	5.06852	5.1338	6.77191	5.82508	4.68059	4.82093	4.69539	5.02631	5.89934	6.43229
PREX2	16.4257	15.0948	4.83848	5.42253	4.09595	4.43816	16.4257	9.84739	3.18199	3.8121	2.80186	2.78517
CRXOS	0.00208333	0	0	0	0	0	0.00208333	0	0.0072505	0	0	0
PUS10	1.97866	2.24887	1.75233	1.8302	1.96059	1.98219	1.97866	2.07579	1.86165	1.77949	1.47802	2.38782
DNAH1	0.00572588	0.00781842	0.0190857	0.0159736	0.0293953	0	0.00572588	0	0.022756	0.0373053	0	0.0149706
FBXW10	0.0474978	0.105444	0.29519	0.275411	0.0293953	0	0.0474978	0.0947626	0.286473	0.338359	0.076155	0.0149706
EVI2A	0.0805782	0.101131	0.836951	0.908878	0.946758	0.978952	0.0805782	0.0742129	1.05895	1.10915	1.3908	1.54707
MEF2A	29.8214	27.7497	10.9981	12.0762	28.3177	25.377	29.8214	28.3177	11.4368	13.0927	26.7847	28.3177
TMEM2	20.9784	24.0299	1.25756	1.25527	3.74951	3.19589	20.9784	30.9297	1.33069	1.63126	2.90158	3.59664
4931408C20RIK	0	0	0	0	0	0	0	0	0	0	0	0
1700071K01RIK	0	0	0	0	0	0	0	0	0	0	0	0
4930596D02RIK	0	0	0	0	0	0	0	0	0	0	0	0
GM4951	1.78172	1.0735	1.06059	1.40396	0.704594	0.669723	1.78172	2.28455	2.537	2.19011	0.926181	0.813931
PIN1RT1	0.0280925	0.0583835	0	0	0	0	0.0280925	0	0	0	0.038212	0.0872828
B020031M17RIK	0.0280925	0	0	0	0	0	0.0280925	0	0	0	0	0
GM904	0	0	0	0	0	0	0	0	0	0	0	0
UBE2U	0	0.00844383	0.0316873	0.029406	0	0	0	0.0947626	0	0.00572684	0.0293293	0
GM1661	0.0154294	0.0250871	0.044191	0.0953962	0.115769	0.0398345	0.0154294	0.0552028	0.07422	0.132792	0	0
4933422H20RIK	0.00572588	0	0.0543207	0.0499103	0	0	0.00572588	0.00673512	0.0499103	0.014088	0.0474865	0.0212919
VRTN	0	0	0	0	0	0	0	0	0	0	0	0
GM5535	0	0	0	0	0	0	0	0	0	0	0	0.029483
GM5544	0	0.0204132	0	0	0	0	0	0	0.022756	0.0266219	0	0
I830077J02RIK	0.264156	0.201134	0.0190857	0.0598213	0.175125	0.0553668	0.264156	0.341039	0.0323406	0	0.213228	0.296684
GM5592	0	0	0	0	0	0	0	0	0	0	0	0
GM5615	0	0	0	0	0	0	0	0	0	0	0	0
AKAP14	0.0575072	0.0199849	0.00784917	0.0159736	0.0393005	0	0.0575072	0.00673512	0.0122415	0	0.0293293	0
SMIM9	0.0370726	0	0.0316873	0	0	0	0.0370726	0	0	0	0	0
GM5820	0.143402	0.136863	0.08499	0.0598213	0.0580744	0.0553668	0.143402	0.12424	0.132296	0.0870941	0.0186429	0.057547
B020004J07RIK	0.00572588	0	0	0	0	0	0.00572588	0	0	0	0	0
GM12888	0	0	0	0	0	0	0	0	0	0	0	0
UBTFL1	0	0	0	0	0	0	0	0	0	0	0	0
FBXW18	0	0	0	0	0	0	0	0	0	0	0	0
ZCCHC16	0.00572588	0	0.00784917	0	0	0	0.00572588	0	0.00556955	0.00572684	0	0
4930428D18RIK	0	0	0	0	0	0	0	0	0	0	0	0
TMEM253	0.24234	0.415293	0.461591	0.236768	0.74451	0.534329	0.24234	0.176794	0.328143	0.392514	0.803216	0.656434
4930567H17RIK	0	0	0	0	0	0	0	0	0	0	0	0
ZFP872	0.0674464	0.114601	0.0759626	0.0697892	0	0.0279483	0.0674464	0.0805986	0.150574	0.106175	0.0186429	0.0212919
4930432M17RIK	0	0	0	0	0	0.0553668	0	0	0	0	0	0
9130409I23RIK	0.00572588	0	0	0	0	0	0.00572588	0	0.00556955	0	0	0
ZFP551	0.24234	0.538572	0.815281	0.777208	0.205295	0.58471	0.24234	0.292491	0.585861	0.836951	0.0948485	0.494842
CPNE8	6.83129	7.12206	3.21318	3.77628	2.30941	2.22457	6.83129	6.25743	3.32684	3.10177	1.3908	1.41555
RPS27A	269.862	273.498	273.498	268.712	173.233	176.95	269.862	263.144	256.056	225.193	169.867	169.38
SMAGP	44.8909	43.3482	0.629862	0.415433	11.1137	11.918	44.8909	39.9073	0.532665	0.369497	11.155	10.6433
AK8	0.0154294	0.0393744	0.0190857	0.0067707	0	0.0365591	0.0154294	0.0674669	0.0323406	0.00572684	0	0.029483
CTRC	0.0575072	0	0	0	0	0	0.0575072	0	0	0	0	0
KCNK9	0	0	0	0	0	0	0	0	0	0	0	0
ADAMTS17	0.357739	0.295205	0.120611	0.154321	0.262662	0.130536	0.357739	0.920929	0.141531	0.126915	0.204123	0.165656
VMN2R66	0	0	0	0	0	0	0	0	0	0	0	0
TUBAL3	0	0	0	0	0	0	0	0	0.00556955	0	0	0
4930415L06RIK	0	0	0	0	0	0	0	0	0.00556955	0	0	0
KHDC1C	0	0	0	0	0	0	0	0	0	0	0	0
MED22	7.39537	8.48683	7.53369	7.87833	6.8242	6.4691	7.39537	9.29022	8.06122	7.53369	6.84061	5.48438
TREML4	0.0575072	0.0365401	0	0.0067707	0.0759764	0	0.0575072	0	0	0	0.0293293	0
THNSL2	1.19011	1.08437	3.50355	3.16931	1.76969	2.0189	1.19011	1.35037	3.23146	3.34118	1.89761	2.27304
CALCA	0.0634642	0.0451152	0.0143762	0.18202	0	0	0.0634642	0.172168	0.0470615	0.132592	0.0503866	0
RABGAP1	7.34436	7.46046	6.47503	6.89239	5.71268	5.16713	7.34436	7.12206	6.05873	6.24678	5.24834	5.99847
UBE3A	6.87927	6.91324	8.42021	10.2048	15.3324	13.8237	6.87927	8.18134	8.82645	9.31052	14.1159	14.9248
AK2	8.71223	8.89855	7.18523	7.43086	18.4254	18.9464	8.71223	11.1597	7.41451	7.51825	20.4356	21.7997
H2-EB2	0.0474978	0.00776322	0	0	0	0	0.0474978	0	0	0.00572684	0.0140202	0.0149706
LDLRAD2	0.143402	0.115416	0.17334	0.0393681	0	0.0365591	0.143402	0.12424	0.0775038	0.144645	0	0
FAM92B	0.00572588	0.0140586	0	0	0	0	0.00572588	0	0.0122415	0	0	0
HBQ1B	0.0154294	0.0272136	0.0316873	0.11175	0	0.152742	0.0154294	0.0294409	0	0	0	0.057547
7420426K07RIK	0	0	0	0	0	0	0	0	0	0	0	0
NCOA4	10.4683	11.4606	24.2872	27.2676	9.59439	7.87285	10.4683	13.1207	27.2046	27.547	9.15285	9.39035
ASIC2	0.00166667	0.0149979	0.065649	0.11175	0	0.0461926	0.00166667	0.00673512	0.0939006	0.0316861	0	0.0212919
IL17RE	0.24234	0.317511	2.43617	2.0875	0.180376	0.124318	0.24234	0.336406	2.54924	3.24562	0.285404	0.057547
LIMK2	5.88683	6.60432	2.76858	2.51201	4.47945	4.39306	5.88683	5.17733	2.56457	2.67232	4.35399	4.09447
1700024G13RIK	0	0	0	0	0	0	0	0	0	0	0	0
CCDC160	0.284853	0.281547	0.345712	0.429303	0.0487587	0.107731	0.284853	0.308506	0.448728	0.348777	0.0293293	0.116181
RUFY4	0.118727	0.14722	0.00784917	0.0393681	0.546493	0.590952	0.118727	0.295676	0.00556955	0.00572684	0.808627	0.313855
PPP2R1B	4.60995	4.45634	6.27936	7.00236	3.01119	2.50638	4.60995	5.62424	7.09982	7.45034	3.01446	2.53179
TNFSF12TNFSF13	25.5886	26.3741	20.2556	19.5416	8.2384	9.5018	25.5886	22.7528	20.0353	19.2151	7.70298	7.7564
GM5382	0	0	0	0	0	0	0	0	0	0	0	0
GM13119	0	0	0	0	0	0	0	0	0	0	0	0
GM5800	0	0	0	0	0	0	0	0	0	0	0	0
GM5941	0	0	0	0	0	0	0	0	0	0	0	0
SHANK1	0.0370726	0.0386933	0.271985	0.265717	0.205295	0.223065	0.0370726	0.0294409	0.220732	0.357745	0.213228	0.165656
ANK2	0.777096	0.672068	7.14275	7.28532	14.4284	11.9364	0.777096	0.626273	6.81476	7.78804	13.3	13.7227
FAM134B	1.91664	1.87149	1.62722	1.61075	42.7008	40.8321	1.91664	2.29623	1.59049	1.6021	40.5828	45.2647
4930430D24RIK	0	0	0	0	0	0	0	0	0	0	0	0
ARMC2	0.0773278	0.113737	0.182023	0.154321	5.48495	6.23444	0.0773278	0.104769	0.123265	0.106175	6.9053	6.18664
GM4841	0.195826	0.13469	0.182023	0.100984	0.352303	3.89832	0.195826	0.176794	0.317511	0.164193	2.80186	0.975485
GM4858	0	0	0	0	0	0	0	0.0235332	0	0	0	0
ERICH1	5.10454	4.30084	3.2385	2.78453	2.62138	2.14322	5.10454	4.57583	3.38339	2.63329	2.5106	3.20843
TMEM136	0.696922	0.604997	2.02329	1.94834	1.54215	0.990339	0.696922	0.827505	1.63304	1.82236	1.18789	1.34778
GM4907	0	0	0	0.0159736	0	0.0461926	0	0.01597	0	0.014088	0	0.106384
PNLDC1	0.0474978	0.113625	0.451988	0.609691	0.0806852	0.16983	0.0474978	0.0674669	0.456708	0.44097	0.104799	0.106384
PM20D2	0.400126	0.455741	1.08437	1.16819	14.7951	12.1393	0.400126	0.489509	1.18084	1.41309	13.7994	14.0079
MRGPRX2	0	0	0	0	0.10244	0.0188957	0	0	0	0	0	0.0212919
GM4981	0	0	0	0	0	0	0	0	0	0	0	0
CLPSL2	0	0	0	0	0	0	0	0	0	0	0	0
GM853	0	0	0	0	0	0	0	0	0	0	0	0
SHISA6	0	0	0	0	0.186373	0.223065	0	0	0.00556955	0.00572684	0.230079	0.221742
BPIFB4	0	0	0	0	0	0.0365591	0	0.00673512	0	0.00572684	0	0
CCDC24	0.449455	0.305415	1.52047	1.02002	0.10244	0.140614	0.449455	0.451683	1.29114	1.06821	0.213228	0.0675365
DNAIC2	0.0280925	0.0284153	0.242433	0.216731	0.0676057	0.0461926	0.0280925	0.01597	0.339939	0.306518	0.0186429	0.0775356
GM5460	0	0	0	0	0	0	0	0	0	0	0	0
GM5464	0.0474978	0.028412	0.0190857	0.0067707	0	0	0.0474978	0.01597	0.0775038	0.00572684	0	0.0872828
ZBTBD6	0.0370726	0.0574716	0.0759626	0.0598213	0.0293953	0.0461926	0.0370726	0.12424	0.0964039	0.0774127	0.0186429	0
PNPLA1	0.00572588	0	0	0	0	0	0.00572588	0	0	0.0266219	0	0
ERMARD	1.45368	1.49918	1.18843	0.895146	0.795511	1.09908	1.45368	1.0735	0.794394	0.995512	1.30916	1.6534
ZFP936	0	0	0.00784917	0	0	0	0	0	0.00556955	0	0	0
FOXR2	0	0	0.00784917	0	0	0	0	0	0	0	0	0
ZFR2	0.320864	0.267463	0.730838	0.670691	0.352303	0.349518	0.320864	0.33019	0.696922	0.857338	0.535421	0.485938
TMEM92	0	0	0	0	0	0	0	0	0	0	0	0
MS4A15	0.00572588	0	0	0	0	0	0.00572588	0	0	0	0	0
GM16432	0.0154294	0.0377181	0.0316873	0.0598213	0.0393005	0	0.0154294	0.00673512	0.022756	0.0674165	0.076155	0.0872828
ZFP345	0	0.00568484	0.0316873	0	0	0	0	0	0.0675955	0	0	0
GM5878	0.00572588	0.0143743	0.0316873	0	0	0.0188957	0.00572588	0.01597	0.00556955	0	0.0186429	0
MANSC4	0.104753	0.0574506	0.163369	0.236768	0.431106	0.386365	0.104753	0.12424	0.211275	0.172101	0.038212	0.328753
GM5891	0	0	0	0	0	0	0	0	0	0	0	0
SPAG11B	0	0	0	0	0	0	0	0	0	0	0	0
TRIM43A	0.0850611	0	0.0759626	0.0067707	0.163714	0.0365591	0.0850611	0.0294409	0.0499103	0.014088	0.076155	0.029483
ZC3H12B	0.195826	0.189855	0.793939	1.05206	0.186373	0.0861728	0.195826	0.164708	0.688467	0.88461	0.113976	0.135752
GM6034	0.00572588	0.0386128	0.00784917	0	0	0.0365591	0.00572588	0.00673512	0	0.0373053	0	0
DEFB42	0.0154294	0	0	0.029406	0	0.1794	0.0154294	0	0.15683	0.106175	0	0
SORBS1	25.5998	25.3573	7.45274	7.48825	57.3308	51.1271	25.5998	17.6572	7.40383	7.51369	47.5104	51.9087
GOLM1	14.0309	14.8246	20.789	23.2323	3.50505	3.00527	14.0309	13.1664	24.2423	25.1047	3.60504	3.66174
SETD6	2.61669	2.98224	4.44374	4.67693	5.24834	4.63638	2.61669	1.90351	4.8495	4.0153	5.89934	5.01251
XPO1	16.0211	15.1613	12.63	14.2094	11.2168	8.76341	16.0211	15.4914	13.2522	14.1421	9.11715	10.2196
ST3GAL5	8.98229	9.25535	3.41593	3.52565	18.05	17.3234	8.98229	11.285	4.00874	4.43065	17.8346	19.0826
ZFP748	1.33069	1.31473	1.13684	1.04124	0.647741	0.704771	1.33069	1.00004	0.771955	0.990284	0.483664	0.63306
TRPM3	1.67449	1.60698	0.239118	0.221959	0.542125	0.455592	1.67449	1.38705	0.272674	0.230655	0.232216	0.227978
ZCCHC18	0.129842	0.0980441	0.29519	0.298751	0.168523	0.0279483	0.129842	0.0424938	0.296402	0.254143	0.0293293	0.029483
AU040320	5.31454	5.60157	3.64833	4.05791	6.94308	6.50677	5.31454	6.08151	4.35044	4.48317	7.54786	7.43777
AKAP2	102.2	99.5175	38.9124	40.5553	40.2235	35.3594	102.2	87.8534	41.0599	48.2008	33.6552	32.1067
AP2B1	23.9528	23.9149	25.9901	26.3608	11.7158	10.0883	23.9528	25.4237	25.9901	27.9477	10.2408	11.4346
NRBF2	3.21999	3.13112	3.40619	3.54394	3.20718	3.24514	3.21999	3.28621	4.0474	4.05144	3.11374	3.52565
ATP2B2	0.154571	0.232744	0.00784917	0.0067707	0.0806852	0.0660998	0.154571	0.22223	0.00556955	0.00572684	0.0293293	0.0475903
B3GNT8	3.99903	4.32498	12.4782	11.3969	1.62108	1.57178	3.99903	4.29981	11.1616	10.6641	1.95437	1.41555
NACC2	2.67321	2.83959	3.62775	3.61464	5.3148	4.86728	2.67321	3.0921	3.95834	4.0474	5.53157	5.17733
CACNB4	0.224195	0.214614	0.618974	0.524316	0.163714	0.164478	0.224195	0.249355	0.371566	0.452216	0.130557	0.1408
MUSK	0.0575072	0.0230232	0.535198	0.516068	0.0343522	0.039831	0.0575072	0.0478849	0.620077	0.734484	0.0112369	0.0933512
CCNE2	1.22314	1.46985	1.21887	1.13695	0.954165	1.09013	1.22314	1.50167	1.05351	1.12762	0.693646	0.866849
AGAP1	5.23299	4.90803	13.5241	13.5841	4.74949	3.86006	5.23299	4.80363	11.2191	12.5033	3.65347	3.89344
PINLYP	0	0	0	0	0	0	0	0	0.022756	0	0	0
GM4925	0.0850611	0.0393949	0.0190857	0.132784	0	0.107731	0.0850611	0.104769	0.022756	0	0.0293293	0.116181
SAMT2	0	0	0	0	0	0	0	0	0	0	0	0
PSG27	0	0	0	0	0	0	0	0	0	0	0	0
TOMM40L	7.4156	7.52323	6.65068	6.04487	20.3725	18.7222	7.4156	7.88212	6.18006	5.58898	18.9026	19.0662
NFATC2	1.56666	1.58158	0.635077	0.474863	1.87941	1.53159	1.56666	2.17667	0.547332	0.543572	1.62482	1.54132
SAMD4	2.5844	2.37795	5.03885	5.06965	8.89489	8.24873	2.5844	3.05314	4.30866	5.03885	8.34121	8.09894
DEFB36	0	0	0	0	0	0	0	0	0	0	0	0
GM4567	0	0	0	0	0	0	0	0	0	0	0	0
ALPK2	0.0474978	0.0576136	0.0190857	0.0393681	15.2801	14.0022	0.0474978	0.0424938	0.022756	0.014088	13.6736	14.5568
PIEZO1	25.0802	27.6767	11.7795	11.9925	5.98406	5.74914	25.0802	30.2893	15.2605	18.3312	7.33599	6.32069
FBXO40	0.208056	0.205163	0.209336	0.228114	25.7408	23.5265	0.208056	0.15447	0.193844	0.196477	24.0357	24.2938
CSTF3	2.23463	2.4297	2.98224	2.93605	2.77545	2.0689	2.23463	2.89957	3.19228	3.07215	2.64523	2.7437
SLC41A3	1.86165	1.80867	4.38187	4.36942	20.6111	18.2007	1.86165	2.01152	4.18605	4.06618	23.2204	22.3757
DEFB28	0	0	0	0	0	0	0	0	0	0	0	0
PROK2	0	0	0.0190857	0	0.0487587	0	0	0	0	0	0	0
OOSP2	0	0	0	0	0	0	0	0	0	0	0	0
ZFP1	1.74562	1.86047	2.96282	2.63686	1.67237	2.08596	1.74562	1.65904	2.33821	2.79209	2.10499	2.68503
ZFP27	0.852396	0.831224	1.06552	1.15965	1.91664	1.71143	0.852396	0.870694	0.967191	1.09352	1.5138	1.36671
RUSC2	19.1421	20.7008	14.6707	13.3978	11.352	11.3034	19.1421	15.7803	12.7035	14.5511	10.4512	10.7439
CGN	0.113765	0.16172	1.42252	1.19359	0.0393005	0.0365591	0.113765	0.176794	1.27806	1.62302	0.0508355	0.029483
KCNH6	0.0154294	0.00564955	0.0316873	0.0159736	0	0.0660998	0.0154294	0.00673512	0.0122415	0.0574982	0	0.029483
XAF1	11.3724	10.4565	3.47454	4.017	2.85442	3.63249	11.3724	10.4297	7.28722	5.7506	4.0653	4.60576
GM10439	0	0	0	0	0	0	0	0	0	0	0	0
SLC38A6	1.36629	1.21855	1.15828	0.82849	0.896149	0.620077	1.36629	0.73367	0.80009	1.06821	0.628095	0.699415
BTLA	0.113765	0.118233	0.0190857	0.0159736	0.0293953	0.0365591	0.113765	0.0674669	0.00556955	0	0.0843883	0.057547
ADAM15	168.551	174.941	28.0558	25.4459	27.898	31.8203	168.551	174.324	27.6767	28.9524	31.4563	29.0156
ADCY7	2.26731	1.70191	26.7599	25.6856	2.87712	2.6647	2.26731	1.1861	24.6902	27.3211	3.10608	3.08376
FAM117B	20.6325	20.7828	3.68135	3.89931	10.4698	12.1071	20.6325	12.7991	3.48399	3.8121	6.7644	9.05428
CREB1	7.46536	7.28722	6.11535	6.28037	4.11463	3.42475	7.46536	6.82355	5.45589	5.52819	2.83463	3.20843
ARHGAP25	4.18448	3.8544	0	0.0460147	1.43281	2.41585	4.18448	3.49797	0.022756	0.00572684	2.09894	1.82976
ARHGEF10	18.6423	18.2577	10.9707	10.5369	4.54335	5.28618	18.6423	12.3899	10.4414	11.4352	3.6106	4.06755
ARNT	11.6175	11.6384	13.8285	14.7247	8.88033	8.77562	11.6175	11.352	13.5102	14.4077	9.17557	8.5709
STRIP2	0.546862	0.484497	0.400573	0.333337	12.2469	10.8554	0.546862	0.489509	0.461051	0.369799	11.1616	12.3591
GPX4	121.632	123.37	110.603	104.568	279.247	272.377	121.632	101.697	114.819	97.881	286.559	292.413
TYW5	2.537	2.90432	2.7061	2.02856	1.64652	1.75688	2.537	2.07856	2.41585	2.02708	1.57271	1.52255
4921506M07RIK	0	0	0	0	0	0	0	0	0	0.014088	0	0
TIMM8A2	0.0280925	0.0192476	0.0316873	0.0159736	0	0	0.0280925	0.0294409	0	0	0.0474865	0
ZFP791	0.439879	0.38262	0.730838	0.687042	0.262662	0.375576	0.439879	0.475676	0.714122	0.646724	0.285404	0.285404
PRPS1L3	4.61679	4.24344	5.09772	4.62975	2.96678	2.98902	4.61679	4.69713	4.54335	4.66136	2.80186	2.80378
CARD9	0.0280925	0.00781699	0.0316873	0.100984	0.754411	1.02253	0.0280925	0.0674669	0.0499103	0.0574982	1.47228	0.813931
GM20736	0	0	0	0	0	0	0	0	0	0	0	0
SLC22A14	0.0370726	0.0967645	0.889094	0.777208	0	0	0.0370726	0.0674669	0.868618	0.981316	0.0186429	0
DEFB48	0	0	0	0.0499103	0	0	0	0	0	0.0475409	0.204123	0
DEFB45	0	0	0	0	0	0	0	0	0	0	0	0
BAIAP2	7.47541	8.15548	5.99379	5.33227	4.9508	4.44374	7.47541	7.78804	7.42095	6.96536	5.33227	5.31427
BRMS1L	4.3923	4.39699	5.49306	5.55592	5.59991	4.54507	4.3923	5.23006	5.34163	5.53552	6.01439	6.0022
WASH	5.84684	6.30385	5.54721	5.09568	5.28563	5.91734	5.84684	5.64485	5.39109	5.07141	5.50886	5.82743
BTRC	3.22524	2.97915	3.46045	3.78259	2.9619	2.84898	3.22524	2.71385	3.56659	3.60135	2.94326	2.72985
SGK3	4.52435	4.26862	1.67862	1.78573	2.1453	1.76969	4.52435	3.57828	1.54132	1.72591	1.74484	2.31544
CAPZB	96.8459	97.881	73.6968	69.2439	87.383	90.1241	96.8459	109.668	78.0545	75.6748	91.5262	89.6482
ZDHHC12	3.8	4.06012	1.10378	1.26293	0.900157	2.13323	3.8	4.22633	1.36269	1.1368	1.83432	1.56079
RAI1	3.38312	3.639	3.52236	3.17678	2.6544	2.67233	3.38312	2.63722	3.28495	3.95717	2.49884	2.50454
CD209B	0.00572588	0	0	0	0.15491	0.0365591	0.00572588	0	0	0	0.0474865	0.0675365
CD6	0	0.0343653	0	0	0	0.0279483	0	0.01597	0	0.00829311	0.0843883	0.057547
CDH3	0.439879	0.643176	4.24933	4.80899	0.0676057	0.0961345	0.439879	0.827505	5.4702	6.26907	0.0843883	0.0212919
SPN	0.0900549	0.0503658	0.0146802	0.0067707	0.0862428	0.186386	0.0900549	0.206463	0.0284189	0.00813726	0.208374	0.206424
KRTAP5-5	0.00572588	0.0350934	0	0	0	0	0.00572588	0	0	0	0	0.0393172
CKLF	2.73398	1.86586	2.79077	3.55755	1.18455	1.17974	2.73398	3.36235	2.8055	1.9975	1.63672	1.80865
CML3	0.00572588	0.0191821	0.474122	0.317231	0.0676057	0	0.00572588	0.00673512	0.20412	0.325236	0.0948485	0.1269
CNOT2	13.7116	12.5406	10.4148	11.523	8.66389	9.27418	13.7116	13.1746	11.0587	11.614	8.73549	9.55883
CSF1R	0.565435	0.745905	3.47914	3.77338	16.6089	13.9405	0.565435	0.55536	3.52574	3.94315	13.2139	14.1101
COL28A1	1.1371	1.00927	0.252687	0.265717	0.397388	0.31709	1.1371	0.590575	0.239169	0.276818	0.204123	0.17588
TCF25	39.7001	40.1951	42.1177	40.8034	31.7647	31.4727	39.7001	33.2688	39.5778	43.5857	32.3009	30.7258
NELL1	0	0	0.00784917	0.0159736	0	0	0	0.01597	0.00556955	0.00572684	0	0
RIPPLY2	0	0	0	0	0	0	0	0	0	0	0	0
C130026I21RIK	0.0474978	0.0300501	0.126137	0.029406	0	0.0365591	0.0474978	0.00673512	0.162083	0.101494	0	0.0271997
CCDC107	4.23519	4.83848	9.71584	9.00781	14.3789	15.7878	4.23519	6.13466	9.81131	8.79466	15.9147	15.9126
MCIDAS	0	0	0.0190857	0.0067707	0	0	0	0	0	0.00572684	0	0
RIPPLY1	0	0	0	0	0	0.0861728	0	0	0	0	0.130557	0.0675365
CCDC17	0.668013	0.57311	0.394958	0.374386	0.764682	0.630015	0.668013	0.407403	0.491932	0.375466	0.768725	0.508906
GM6377	0.0948053	0.0370581	0.0316873	0.0499103	0.583788	0.285422	0.0948053	0.01597	0.0122415	0.014088	0.628095	0.838465
LIPT1	0.51206	0.734471	0.42927	0.879322	2.41376	3.22232	0.51206	0.707229	0.696922	0.596374	1.91291	2.7437
GM6460	0	0	0	0	0	0	0	0	0	0	0	0
CKS1BRT	0	0	0	0	0	0	0	0	0	0	0	0
LEKR1	0.269475	0.256613	0.417908	0.447794	0.278763	0.366797	0.269475	0.457884	0.354998	0.341595	0.3085	0.356092
BC147527	0	0.0230701	0	0	0	0.0660998	0	0.00673512	0	0	0.162083	0.106384
GM13051	0	0.00565414	0	0.0067707	0	0	0	0.00673512	0	0	0	0
WDR93	0.00572588	0	0.0190857	0.0393681	0.0293953	0	0.00572588	0.00673512	0.0499103	0.0266219	0	0.0961372
GM11992	0.0154294	0.00598049	0.065649	0.0697892	0.175125	0.254732	0.0154294	0.01597	0.00556955	0.0266219	0.0948485	0.248326
GM14092	0	0	0.00784917	0.0067707	0	0.0365591	0	0	0	0	0	0
GM6878	0	0	0.10634	0.0499103	0	0	0	0	0.00556955	0.00572684	0	0
GM11437	0	0	0	0	0	0	0	0	0	0.0674165	0	0
DEFB23	0.0154294	0.104743	0	0	0	0	0.0154294	0	0	0	0	0
DEPTOR	2.67071	2.42505	4.81562	5.26786	3.01874	2.53943	2.67071	2.27961	3.74584	3.93244	2.02708	2.25851
DHRS4	5.38071	6.03483	15.6187	15.5916	35.0607	37.7518	5.38071	6.54399	18.3068	14.8099	36.8516	38.7286
BGLAP	0	0.0369538	0	0.0697892	0	0	0	0.144416	0.0675955	0.230102	0	0
DNAJB6	19.4521	18.833	19.7588	20.5032	15.7455	15.5844	19.4521	19.9067	20.098	19.8276	16.7679	15.0198
DUSP22	8.88732	9.75582	3.37013	3.87425	6.13181	6.47101	8.88732	7.50584	3.97445	3.94968	6.61249	6.56721
DYRK1B	3.19747	2.60834	2.87368	2.87712	5.49231	5.27756	3.19747	2.48559	2.62603	3.2098	4.69221	5.24886
EDIL3	0.777096	0.750963	0.265717	0.271257	0.0806852	0.0461926	0.777096	0.646393	0.307953	0.276818	0.0186429	0.112659
FERT2	5.51179	6.10032	8.80224	8.90432	5.43038	5.68534	5.51179	5.6799	7.56763	7.69251	4.7814	5.64956
DBI	24.8578	26.1545	80.3117	67.5704	73.4256	75.6748	24.8578	30.1682	79.6289	76.5286	74.2051	79.7456
KAT2A	8.42926	8.22231	6.52519	6.79796	4.05952	5.66638	8.42926	7.98327	6.56938	6.85469	6.73226	5.71569
GNPDA2	10.6579	9.77192	7.51825	7.71216	4.41735	4.05727	10.6579	7.92894	7.0798	6.96228	4.10121	4.77441
GRK6	12.7737	13.1561	7.98327	8.39473	5.43975	5.9706	12.7737	11.4939	8.70666	8.2949	5.91852	5.62342
ANAPC11	8.31055	9.05373	9.99263	9.21447	7.99764	8.48494	8.31055	8.42324	10.3366	8.04534	9.82597	9.01469
BANF1	30.7258	31.3346	34.738	33.2467	36.1227	39.7001	30.7258	40.3732	34.8557	31.6108	37.5004	38.401
CTSA	28.2692	28.2028	28.4928	27.9061	28.8842	28.0781	28.2692	27.5683	31.0928	30.3094	30.8529	30.4868
ARSI	1.34529	1.13675	3.10132	3.31191	0.397388	0.546862	1.34529	0.88348	4.77441	4.69221	0.383062	0.318439
ESP1	0	0	0	0	0	0	0	0	0	0	0	0
ADAR	10.388	10.374	4.31085	4.44863	3.20273	3.71439	10.388	9.76309	6.58746	6.30385	3.95303	3.16739
USP14	6.43521	5.93693	6.56518	7.09515	9.81972	9.87454	6.43521	7.65377	6.91977	6.86056	10.1014	11.5821
CLDN19	0.0154294	0.0159166	0.00620293	0.0120907	0	0	0.0154294	0.01597	0.0072505	0.0190944	0.0598529	0
GLRX2	2.89518	2.93822	3.24562	4.01981	5.72333	4.69445	2.89518	3.16347	3.47914	3.50522	5.65371	6.08151
MARVELD2	0.462579	0.59404	0.165505	0.0953962	0.211265	0.311886	0.462579	0.549094	0.07422	0.0607521	0.213228	0.0872828
CLEC5A	0	0	0	0.0067707	0.376532	0.571244	0	0.01597	0	0.00572684	0.553827	0.252756
KCNH1	0.278595	0.247737	0.0190857	0.029406	0.0650925	0.0461926	0.278595	0.380931	0.00556955	0.014088	0.038212	0.0212919
TXNL4A	20.8322	23.0545	20.7207	19.9334	18.989	20.5823	20.8322	21.6483	20.8014	19.9373	19.8167	20.0187
MAPT	1.3127	1.46987	0.350155	0.593506	15.7803	15.2737	1.3127	0.808295	0.302072	0.43785	15.6206	14.2121
DACH1	10.2503	9.44925	0.065649	0.105282	3.79955	4.22092	10.2503	10.0627	0.0402957	0.0266219	2.70354	2.58981
OLFM1	4.03728	4.25007	13.3811	12.6652	3.12986	1.96273	4.03728	5.33884	12.8719	13.3844	2.73455	2.95651
DMRTC1A	0.0370726	0.0370619	1.06059	0.5237	0.131287	0	0.0370726	0.01597	0.758408	0.614693	0.038212	0.0393172
DNM3	3.19887	3.45466	0.963283	0.929079	0.659739	0.704771	3.19887	2.69689	0.696922	0.878981	0.483664	0.574108
RABGAP1L	3.11774	3.24519	4.62726	5.15819	7.11241	6.25031	3.11774	3.13934	4.81812	4.47002	6.77191	7.82857
RIC3	1.32329	1.35839	0.369497	0.374386	0.297207	0.434359	1.32329	1.15451	0.25768	0.257322	0.263538	0.285404
SERTAD2	7.65867	7.63048	4.44813	4.21051	4.22953	4.76063	7.65867	6.64017	3.86098	4.34158	4.04205	4.16243
SMURF1	9.37895	8.68632	9.11146	8.99947	6.6438	5.91734	9.37895	10.2599	9.41868	9.8423	6.91355	5.96174
STK35	3.50471	3.64923	3.24562	2.96361	2.19645	2.19193	3.50471	3.74538	3.30884	3.62632	2.36638	1.92411
GNG2	1.14417	1.16758	1.21887	1.34641	2.43578	1.86877	1.14417	1.72572	1.20315	1.32213	1.93978	2.95325
SLX4IP	0.855905	0.915415	0.597817	0.667576	0.644777	0.734484	0.855905	1.35874	0.759824	0.782157	0.752982	0.731005
ETS1	77.4575	70.0923	7.82946	8.14657	17.0998	23.9878	77.4575	66.3732	8.04908	7.463	14.3287	13.2642
SLCO3A1	13.7065	14.8055	14.358	13.3131	20.5209	19.5778	13.7065	15.9523	13.4578	14.5659	23.639	23.3176
ZFP953	0.724038	0.667969	0.484881	0.609691	0.32128	0.331435	0.724038	0.601911	0.385773	0.427444	0.31383	0.464411
SLC16A3	2.02501	2.17008	5.92332	5.21711	2.16477	1.09445	2.02501	3.22189	6.22348	6.1999	2.71541	1.99529
GNG7	0.0773278	0.0879238	0.582281	0.508906	0.23282	0.103862	0.0773278	0.104769	0.572874	0.500992	0.25768	0.21674
FAIM2	0.166023	0.106666	1.43708	1.36222	0.141363	0.0279483	0.166023	0.0805986	1.60613	1.75007	0.0474865	0.0775356
SLC7A15	0	0	0	0	0.0262386	0.0227173	0	0	0	0	0	0
MAPK1	19.6754	20.3487	17.5907	18.0922	18.1281	17.4186	19.6754	20.1201	17.3384	18.0453	16.4736	17.2308
GNGT2	99.8238	111.193	0.980281	1.70877	19.3029	26.1386	99.8238	110.603	1.60062	1.21313	26.6473	23.5231
GM4745	0	0	0	0	0	0	0	0	0	0	0	0
KDM3A	9.23961	9.24194	5.60074	5.15963	4.93371	5.22686	9.23961	5.56634	4.76876	4.86295	4.16978	4.63481
RNPC3	2.6043	2.21999	2.41275	2.22018	1.58333	1.56079	2.6043	2.08004	2.32737	2.35603	2.02107	1.81633
GM5635	0	0	0	0	0	0	0	0	0	0	0	0
ELAVL4	0.0280925	0.0260811	0	0.0247461	0.0393005	0	0.0280925	0.00673512	0	0.00572684	0.0474865	0.0149706
FN3K	0.326251	0.346814	0.126921	0.271257	6.91324	7.51561	0.326251	0.250266	0.08272	0.150574	6.69609	6.73899
FNBP1	6.19669	5.46201	8.52576	7.85388	9.45614	8.80697	6.19669	6.38489	7.47889	8.26999	10.8495	10.4733
GABRB3	0	0.0152139	0.0190857	0.0067707	0.0487587	0.0553668	0	0	0.00556955	0.00572684	0.0186429	0.0212919
GPR146	15.7588	16.7081	4.1226	4.36732	16.4857	15.3906	15.7588	13.3456	4.34156	4.8302	15.7973	15.525
CDC42SE1	18.3312	18.4545	18.5169	18.2407	7.8167	7.5425	18.3312	20.8498	20.7504	19.9244	7.53369	7.89761
TMOD2	2.64862	2.79317	4.31846	4.28459	0.599525	0.566632	2.64862	3.1586	3.9475	4.01914	0.558178	0.66739
P2RX7	2.09657	2.1023	1.90667	2.22018	1.20227	1.1864	2.09657	3.27646	2.37132	2.1023	1.64152	1.80084
RCSD1	41.5357	40.9783	11.2352	10.8984	29.3651	32.5512	41.5357	33.939	11.6	12.1817	29.1793	29.2601
RNF38	8.47977	8.06638	3.92006	4.31163	4.68496	4.67021	8.47977	8.25705	4.14156	4.6577	4.16978	4.59017
GM4787	0.154571	0.0593639	0.17334	0.11175	0	0	0.154571	0.0947626	0.185415	0.106175	0.038212	0.057547
TRY10	0	0	0	0	0	0	0	0	0	0.0266219	0	0
GM5771	0	0	0	0	0	0	0	0	0	0	0	0
CCDC23	12.9599	13.2046	17.1031	15.7116	9.08265	11.4468	12.9599	15.4128	18.5509	15.3776	11.9247	13.3456
ATP8A1	5.7058	5.47077	1.48739	1.54005	5.06357	5.0449	5.7058	4.09968	1.38118	1.60016	4.60804	4.78874
KIF5A	0.0521329	0.0524318	0.199583	0.232436	0.0747928	0.124049	0.0521329	0.0370606	0.146358	0.159053	0.076155	0.0843099
NHLRC4	0.00572588	0	0	0	0.0580744	0	0.00572588	0	0	0	0	0.0212919
KCTD21	1.56468	1.57345	2.16456	1.958	1.05334	1.43397	1.56468	1.36941	1.80892	2.01059	0.958852	0.858243
KLK13	0.0280925	0.0626042	0.0543207	0.143387	0	0.0553668	0.0280925	0.104769	0.114602	0.0674165	0	0
PIGC	3.32295	3.51207	3.48396	3.76376	2.48348	3.14125	3.32295	3.73484	3.62669	3.80533	2.38873	2.81125
TRIM58	0	0	0	0.029406	0	0.0279483	0	0	0.00556955	0.0373053	0.0186429	0
TRIM63	0.748239	0.597682	0.325599	0.408901	58.8328	51.4935	0.748239	0.489509	0.296402	0.415293	63.2266	57.413
COX8C	0	0	0	0	0	0	0	0	0	0	0	0
PKIB	0.00572588	0.00367586	0.00784917	0.0159736	0.0961372	0.104615	0.00572588	0.01597	0.0323406	0	0.0879234	0.0775356
KCNJ15	1.39165	1.09739	3.31169	3.74482	0.338789	0.453828	1.39165	0.936262	3.70149	5.29982	0.208603	0.187935
KLHL15	0.587817	0.430597	0.637434	0.66739	0.403129	0.269475	0.587817	0.524316	0.543798	0.503554	0.386697	0.296684
LDB3	1.24073	1.26072	0.733871	0.750963	91.5262	86.9196	1.24073	1.40943	0.9218	0.9138	89.6482	90.1241
PROSC	5.81369	5.97734	5.9706	5.89565	11.2691	11.3945	5.81369	7.87285	6.21483	6.19393	11.918	11.8259
PRKCZ	1.32329	1.70564	1.63525	1.51333	0.562794	0.485747	1.32329	1.22288	1.45148	1.53858	0.461051	0.756403
RBMS2	18.0411	17.8851	17.1898	16.4003	15.3377	15.7878	18.0411	19.242	15.8923	16.1246	14.0022	14.7369
MIER1	17.4474	16.8033	14.0527	13.8936	8.0415	8.08758	17.4474	17.1151	12.2969	13.6301	7.06147	7.61569
MRPL1	2.64862	2.6482	2.50454	2.62374	7.89171	7.69153	2.64862	2.34015	1.96989	2.07282	7.84003	7.5803
RAPGEF1	61.7672	62.1397	11.0561	10.8142	25.411	26.1742	61.7672	50.0049	10.3995	11.3125	23.578	21.0379
SEH1L	9.2958	9.63493	11.6248	11.2716	7.72108	7.19737	9.2958	10.3147	11.4228	10.9607	7.22069	7.93612
SEL1L	15.7911	15.9473	21.1357	22.3209	11.7261	9.96382	15.7911	16.4736	21.5506	24.8128	11.0488	11.328
SKIL	10.1551	10.2805	9.28292	10.0428	5.37475	3.91502	10.1551	9.64727	8.89489	10.4836	4.56216	4.84754
TOM1L2	12.5183	12.7657	8.8708	8.80918	18.9999	17.5006	12.5183	11.533	8.62823	9.2002	18.6349	17.1498
NEGR1	0.656748	0.463048	6.30645	7.57538	0.789649	0.433063	0.656748	0.503406	6.49175	6.22813	0.505444	0.593839
GLT6D1	0	0	0	0	0	0	0	0	0	0	0	0
RASA4	11.0799	10.9548	0.309391	0.508906	1.9365	3.90564	11.0799	5.64661	0.502334	0.38599	3.41468	1.97541
TRPM1	0.00572588	0.00464583	0	0	0.0393005	0.0188957	0.00572588	0.0122426	0	0.00829311	0.0329842	0.0358067
KCNRG	0.190919	0.251949	0.0316873	0.0800613	0.10244	0.218493	0.190919	0.164708	0.0593601	0.0316861	0.0474865	0.102214
DDHD1	2.25425	2.38901	2.61705	2.94678	1.70491	1.72021	2.25425	2.13116	2.62799	2.87223	1.85306	1.91086
ACSBG2	0	0	0.00784917	0	0	0	0	0	0	0.00572684	0	0
ZKSCAN4	0.462579	0.566703	0.64197	0.57621	0.175125	0.448817	0.462579	0.407403	0.502334	0.687042	0.247893	0.376494
DMRTC1B	0	0	0	0	0	0	0	0	0	0	0	0
DEFB33	0	0	0	0	0	0	0	0	0	0	0	0
DEFB26	0	0	0	0	0	0	0	0	0	0	0	0
DEFB43	0	0	0	0	0	0	0	0	0	0	0	0
DEFB25	0.329398	0.143483	1.00439	1.39299	0.205295	0.366797	0.329398	0.274035	0.839164	1.07776	0	0.308487
DEFB18	0	0	0	0	0	0	0	0	0	0	0	0
KNCN	0.0280925	0	0	0	0	0.0660998	0.0280925	0	0	0	0	0
DEFB47	0	0	0	0	0	0	0	0	0	0	0	0
ASB1	3.17088	2.91794	3.46707	3.601	2.59755	2.50365	3.17088	3.54345	3.50403	4.00718	2.75104	2.46798
TAS2R122	0	0	0	0	0	0	0	0	0	0	0	0
HNRNPA1	81.1794	89.1722	73.528	73.171	73.6968	68.8271	81.1794	118.473	75.9148	73.3368	72.0614	71.3776
SCOC	10.5722	9.33707	9.94317	10.5621	9.81972	9.11715	10.5722	12.1851	9.62465	10.2503	10.2007	10.8606
CAMK2G	10.4368	10.0626	5.84183	5.71533	9.50129	10.5355	10.4368	8.5709	6.25908	5.82861	11.0225	9.65802
NLRP5	0	0	0	0.0067707	0	0	0	0.00673512	0	0	0	0
MORF4L1	103.289	99.3111	123.37	126.615	67.349	72.7847	103.289	105.984	123.37	117.171	69.8744	73.4256
CD226	0.702164	0.446138	0.00784917	0.0565623	0.0860954	0.114616	0.702164	0.136105	0.00556955	0.00572684	0.372364	0.265717
CD44	3.65187	3.99135	6.73303	7.10431	3.83651	3.86472	3.65187	6.42838	8.29723	8.32708	4.46192	4.39811
TCTN1	2.69651	2.68925	5.19384	5.08644	1.69359	1.63173	2.69651	2.86634	5.42681	5.38755	1.69033	1.83626
CDH8	0.042423	0.0939043	0.55504	0.582865	0	0	0.042423	0.0986177	0.602144	0.528667	0.0140202	0
UBE2J2	6.47798	6.1165	6.94041	6.14041	6.38788	7.2148	6.47798	7.27549	6.68943	5.90147	7.63598	7.74222
GVIN1	5.52482	4.37495	0.136863	0.116156	1.46606	1.92828	5.52482	4.2933	0.26746	0.276818	1.09669	1.14946
CLIP2	6.7596	6.18978	23.3943	23.578	4.60995	3.51669	6.7596	5.84183	22.3757	23.7125	3.91563	3.64728
EIF4E2	7.73107	8.03617	10.388	9.6887	7.99764	8.34853	7.73107	9.25402	10.1483	9.5151	8.97266	8.58471
DOK6	0.0674464	0	0.209336	0.0800613	0.0676057	0	0.0674464	0.01597	0.0964039	0.187217	0	0
ELOVL1	29.2795	30.5129	22.3858	21.1138	7.21067	7.60215	29.2795	26.4319	22.2661	22.5855	6.34841	6.65338
BICD2	25.9901	24.5476	14.9369	15.3029	20.6539	19.6754	25.9901	22.1048	13.699	15.2341	20.1	20.2658
NPR3	66.4514	75.1724	5.42681	6.12509	8.5993	6.12509	66.4514	94.7225	6.02751	7.23304	4.91854	7.40029
CEP350	4.06755	3.96856	2.30563	2.33005	2.94175	2.57641	4.06755	3.23262	1.92776	2.53995	2.34382	2.81933
CEACAM1	40.0752	37.0276	0.0543207	0.139671	6.3417	6.99807	40.0752	22.9597	0.0377192	0.0709234	4.56097	4.55153
RREB1	2.61993	2.60092	1.16195	1.01334	3.4005	2.52912	2.61993	2.38986	0.848025	1.25939	2.9831	2.83959
FARS2	3.4498	4.03846	3.85723	4.07578	21.7536	19.5416	3.4498	3.99585	4.24344	3.66002	19.9522	20.3069
GMFG	1.75688	2.31007	0.0575982	0.0116582	3.07236	3.53489	1.75688	2.16709	0.0593601	0.0321156	4.3416	4.00925
AIFM2	3.09126	3.24106	9.03788	8.58895	7.63048	5.96919	3.09126	3.21928	8.28416	8.89677	7.79358	6.63318
GRIA2	0	0.00369088	0	0	0	0	0	0	0	0	0	0
ZFHX2	0.848025	1.02629	0.0948865	0.0905502	0.896149	0.620077	0.848025	1.2615	0.0499103	0.0774127	0.958852	0.838465
EMC1	5.71978	5.65242	6.62976	8.11851	9.73969	9.72752	5.71978	9.68679	6.99682	8.49628	10.4358	8.77144
HDHD2	5.58213	5.47523	7.94161	7.50702	10.4297	10.5929	5.58213	6.39599	6.8	6.68091	10.4457	11.262
GM13152	2.89055	2.84942	1.92012	2.11272	1.70666	2.05457	2.89055	2.23166	1.8007	2.02059	2.41393	2.99879
MEX3C	8.43384	7.98327	12.2995	12.3508	3.64965	3.1682	8.43384	9.87454	11.7241	12.8913	3.6376	3.66982
SPINK14	0	0	0	0	0	0	0	0	0	0	0	0
GM6086	0.00572588	0.00434545	0.0190857	0.0159736	0.485747	0.308237	0.00572588	0	0.0323406	0.0674165	0.493745	0.508906
AI429214	0.59255	0.374967	0.525204	0.707038	0.285376	0.201134	0.59255	0.451683	0.597114	0.713639	0.267463	0.397218
GM6289	0	0	0	0	0	0	0	0	0	0	0	0
GM14137	0.0850611	0.143661	0.0190857	0.0393681	0.0487587	0.152742	0.0850611	0.0805986	0.00556955	0.0373053	0.0293293	0
GM6583	0.0154294	0.00665296	0.00784917	0	0.0393005	0.0553668	0.0154294	0.00673512	0	0.014088	0	0
ZFP951	0.724038	0.486967	0.613079	0.598828	0.297207	0.469936	0.724038	0.535706	0.630422	0.516068	0.334622	0.144906
DCPP2	0	0	0	0	0	0	0	0	0	0	0	0
ZFP808	0.601695	0.628243	0.543793	0.660385	0.175125	0.459856	0.601695	0.451683	0.612234	0.556719	0.296123	0.318439
GM7073	0.0154294	0	0	0	0	0	0.0154294	0	0	0	0	0
43169	0	0	0	0	0.0230146	0.0584872	0	0	0.000416667	0.00572684	0	0
ERICH4	0	0.0469618	0.0543207	0.275411	0	0.0660998	0	0.0294409	0.0122415	0.0953977	0.0474865	0
GM7120	1.69565	1.48693	1.3427	1.7157	3.41091	2.71154	1.69565	1.31053	1.22034	1.12762	2.8294	3.59664
KCND3	0.334622	0.365827	0.359289	0.344795	1.08897	0.953181	0.334622	0.285906	0.296402	0.481332	0.875447	0.876468
NOLC1	7.83108	8.07551	9.59036	9.4922	6.25428	6.54223	7.83108	9.57835	9.31839	10.3512	6.41686	6.56699
TSC2	11.07	11.3945	13.4371	12.9879	17.7419	15.8967	11.07	9.10583	12.3731	13.7084	16.3684	15.3662
MOBP	0	0	0	0	0	0	0	0	0	0	0	0
POLR2K	12.9382	14.2651	14.3807	13.1192	18.7911	18.3623	12.9382	13.0458	14.6054	8.18134	16.6554	20.6721
SLC22A15	1.61717	1.71479	1.21887	1.16295	0.656724	0.630015	1.61717	1.61933	1.13981	1.17956	0.471488	0.356092
MTCP1	3.01539	2.93473	2.5091	2.70145	2.74439	3.04253	3.01539	1.99569	3.19359	2.34382	2.62374	3.17652
PDE4DIP	3.00754	3.00864	5.2061	5.69702	90.4585	74.8018	3.00754	2.3586	5.43455	5.86487	82.546	78.7929
VGF	0.0280925	0.023011	0.0190857	0.0499103	0	0	0.0280925	0.189009	0.0323406	0.0475409	0.0474865	0.0393172
NSMF	7.86992	7.53913	11.283	11.5193	3.70456	4.25645	7.86992	4.37175	12.2345	10.6579	3.64587	3.34143
WDR37	6.49175	6.38788	2.21492	2.29035	4.92116	4.62461	6.49175	5.06819	2.30829	2.19011	3.79236	4.43707
PKIG	24.4374	25.9685	15.7911	16.4709	86.2236	82.9948	24.4374	35.7661	19.2231	15.0948	92.7457	86.0163
TMSB10	84.7101	92.8958	155.193	138.934	23.7051	31.0384	84.7101	107.38	155.193	114.29	43.3101	32.0631
RAB43	7.08351	6.90273	10.4896	10.0628	3.94373	3.63798	7.08351	6.57439	9.05546	10.0803	4.6205	4.42604
TRIM46	0.517374	0.545414	2.36113	1.93554	0.444286	0.340338	0.517374	0.29583	1.6915	1.94131	0.301502	0.340547
KIF21B	0.166023	0.173372	0.153284	0.132784	0.121828	0.0660998	0.166023	0.0947626	0.185415	0.126915	0.162083	0.116181
TCERG1	6.73504	6.48203	6.2958	6.6584	5.82067	5.02655	6.73504	7.05109	6.51136	6.07967	5.70859	5.46555
LRIF1	4.64097	4.3416	3.39926	3.17088	2.96083	2.19106	4.64097	4.01914	2.69613	2.76434	3.67338	3.54901
KLHL20	6.26092	6.02442	4.63037	4.99255	3.06453	3.13329	6.26092	6.18835	4.67398	4.64939	3.02427	3.04253
TMCO1	10.5383	9.98628	10.5522	11.0502	9.97165	10.6558	10.5383	9.96458	9.83746	9.40055	10.3762	11.6628
KCNJ10	0.0154294	0.0195564	0.0543207	0.0393681	0	0.0279483	0.0154294	0.01597	0.0499103	0.0475409	0.0293293	0.0475903
PIEZO2	0.748239	0.627045	1.11813	1.02957	0.152737	0.140614	0.748239	1.06055	1.06381	1.29213	0.247893	0.144906
PLEKHM3	1.24817	1.17304	1.69248	1.74562	1.02182	0.743009	1.24817	1.39267	1.53257	1.75575	0.915715	0.788726
TEX40	0.0154294	0.136864	0	0.216731	0.240001	0.566632	0.0154294	0.0294409	0.0964039	0.0870941	0.390657	0.231067
CCDC108	0	0	0	0	0	0	0	0	0	0	0	0
WFDC10	0	0	0	0	0	0	0	0	0	0	0	0
KRTAP1-4	0	0	0	0	0	0	0	0	0	0	0	0
LIPE	38.6757	37.5145	3.1586	3.2462	17.0036	20.3586	38.6757	19.3781	3.19887	3.59504	12.0911	13.8214
PNKD	14.6039	14.152	6.57149	6.23268	20.2707	22.8749	14.6039	15.9639	7.58835	5.27756	19.1948	20.789
IVNS1ABP	17.7662	16.5264	18.7717	19.5995	115.419	109.136	17.7662	12.9787	18.8131	19.7446	101.697	113.181
DHPS	6.79479	6.26907	6.43	5.25649	9.63863	9.99164	6.79479	6.03682	6.18006	5.82861	9.59439	8.74815
ARL4A	9.73577	10.3344	6.10001	5.54251	5.63472	4.67849	9.73577	7.74496	4.53437	4.40226	4.84908	4.24933
GTF2A2	17.4391	15.8442	16.5062	16.5664	18.6809	20.3291	17.4391	16.7081	15.7475	12.6652	21.1657	23.7474
DNM2	31.9321	31.7471	17.6879	18.0736	18.6674	19.1421	31.9321	27.23	18.0922	19.4069	18.2307	17.5715
RRN3	6.50296	6.36715	6.28733	7.15854	11.8283	11.9925	6.50296	8.35495	7.07047	6.85469	11.6456	12.3775
LEO1	6.13466	5.57918	8.71826	9.14048	6.66762	6.21838	6.13466	6.9601	8.83722	9.75694	7.69052	7.69202
PARP14	18.4112	16.4857	3.76132	4.32348	6.20217	6.79179	18.4112	17.4267	6.09623	6.12904	6.96473	6.08742
ZFP784	1.24817	1.17863	0.878248	1.04124	1.47449	1.75688	1.24817	0.920929	0.848858	1.03984	1.51059	1.26379
PDXDC1	14.1646	13.8076	25.6189	26.6099	22.8534	21.5171	14.1646	14.5029	24.6255	26.0477	21.9485	21.7786
PSTK	3.05456	3.10608	3.05066	3.17678	10.6433	10.206	3.05456	2.4305	2.84205	2.88814	12.655	10.8357
PIGL	1.75688	1.55298	1.15828	1.16819	1.1368	0.886858	1.75688	1.55347	1.19128	1.48091	0.958852	1.44061
LIF	0.565435	0.654278	1.46126	1.21787	0.326838	0.281829	0.565435	1.61212	1.62464	1.66163	0.403575	0.356092
MLF1	1.50261	1.8831	0.64197	0.502941	49.2621	51.1833	1.50261	1.99853	0.71722	0.201134	49.0162	47.0206
MUP3	0	0	0	0	0	0	0	0	0.0402957	0	0	0
MYH2	0.00572588	0.0056093	0.00784917	0.029406	0	0.0365591	0.00572588	0.00673512	0.0402957	0.0266219	0.0140202	0
MYO6	10.5671	10.432	4.54507	4.17504	2.94175	3.1809	10.5671	10.5522	4.0024	4.30084	2.18777	2.07699
CNNM3	3.10209	3.0491	4.61915	4.87841	2.6544	2.65725	3.10209	3.26254	4.53099	4.80363	2.77545	2.94588
4930467E23RIK	0	0	0	0	0	0	0	0	0	0.00572684	0	0
ANGPTL7	1.47779	1.11373	32.5512	32.369	1.03168	0.900428	1.47779	0.914143	27.23	35.5189	0.883295	1.20504
CYP2C68	0	0	0	0	0	0	0	0	0	0	0.0293293	0
RAD54B	0.0980686	0.0451075	0.141831	0.0949353	0.115769	0.0961345	0.0980686	0.176794	0.0964039	0.0830658	0.0948485	0.0675365
MROH8	0.647741	0.778757	1.35874	1.00104	0.422319	0.408231	0.647741	1.11942	1.27398	1.05922	0.579934	0.464411
SMCO3	0	0.029376	0	0.0393681	0	0	0	0.0424938	0.0402957	0.0373053	0.0186429	0.0212919
GCNT7	0.0370726	0.0575086	0.0316873	0.029406	0.0580744	0.0553668	0.0370726	0.00673512	0.022756	0.0266219	0.0186429	0
ANKRD37	13.0495	15.6806	2.52633	2.28191	1.90958	4.21783	13.0495	11.3743	2.86047	1.86751	2.77944	3.32583
DEFB30	0.00572588	0	0	0	0	0	0.00572588	0	0.0122415	0	0	0
EVI5L	2.88464	2.84876	4.64307	4.85045	4.09595	4.2737	2.88464	3.33327	4.45409	5.37836	5.28147	3.62275
ABCA3	9.31553	9.39035	4.91854	4.57846	3.58732	3.66398	9.31553	9.32793	4.53099	5.43759	3.50256	2.97162
GLYCTK	0.182098	0.230061	0.19113	0.139143	0.221833	0.343851	0.182098	0.184538	0.170069	0.210204	0.219293	0.341039
1700015E13RIK	0.13281	0.120119	0.0759626	0	0	0	0.13281	0.0805986	0	0	0	0.0675365
LCE3A	0	0	0	0	0	0	0	0	0	0	0	0
GM13043	0	0	0	0	0	0	0	0	0	0	0	0
EDEM3	7.74496	7.61361	8.77562	9.63776	4.74949	3.72335	7.74496	7.46846	8.58282	10.2007	4.05791	3.86763
ASPHD1	0.320864	0.16431	0.153284	0.0800613	0	0.107731	0.320864	0.264156	0.0323406	0.205672	0	0.0872828
GBP10	1.15991	0.848322	0.220794	0.451683	0.383618	3.07459	1.15991	1.33607	1.07207	0.751809	1.34983	0.612154
GBP11	0.309385	0.276452	0.08499	0.132784	0.0916317	0.152742	0.309385	0.254722	0.185415	0.196477	0.0474865	0.116181
GM20767	0	0	0	0	0	0	0	0	0	0	0	0
OPRM1	0	0	0	0	0.0293953	0	0	0.01597	0	0	0	0
LHX3	0	0.00668158	0	0	0	0	0	0	0.00556955	0	0	0
RASGRF1	0.00572588	0.00670996	0.0145323	0.0465173	0	0.0171962	0.00572588	0.0122426	0.0167042	0.0674165	0.0140202	0
MTL5	0.0208631	0.019845	0.0272725	0.0159736	0.521084	0.366797	0.0208631	0.0484719	0.0381672	0.0626744	0.445617	0.248326
KRT40	0	0	0	0	0	0	0	0	0	0	0	0
IFFO1	4.57511	4.72255	5.89126	6.39497	2.59755	3.85344	4.57511	3.04165	5.9098	6.07264	3.18573	2.56867
SLC39A2	0.0370726	0.0746158	0.08499	0.0800613	0.111779	0.0279483	0.0370726	0.00673512	0.0871017	0.0266219	0.0948485	0.0393172
SLC30A2	0	0.0294635	0.065649	0.0800613	0.240001	0.192453	0	0.01597	0.0964039	0.0774127	0.334622	0.155806
URAD	0	0	0	0	0	0	0	0	0	0	0	0
MKS1	0.410227	0.662093	1.19635	1.3114	0.74451	0.556929	0.410227	0.451683	1.04419	0.990284	0.701729	0.871333
RHOX4A	0	0	0	0	0	0	0	0	0	0	0	0
RHOX4C	0	0	0	0	0	0	0	0	0	0	0	0
ARHGAP12	5.19839	4.90923	5.63001	5.91148	4.03433	4.35399	5.19839	3.78316	5.03722	5.02631	3.87118	4.69341
RHOX4D	0	0	0	0	0	0	0	0	0	0	0	0
RHOX4F	0	0	0	0	0	0	0	0	0	0	0	0
RHOX4G	0	0	0	0	0	0	0	0	0.0122415	0	0	0
PKD1L3	0.720257	0.621297	0.355909	0.34003	0.365243	0.260426	0.720257	0.448676	0.331465	0.315925	0.190847	0.302389
IL1RN	0.00572588	0.0233797	0	0	0.228399	0.140614	0.00572588	0.0294409	0.00556955	0	0.506823	0.449984
COQ10B	13.9319	14.7407	17.3066	16.5544	17.8851	14.0687	13.9319	15.7153	16.4341	17.806	18.8013	15.8788
TMEM120B	4.017	4.08199	1.87164	1.65126	3.01874	3.03762	4.017	4.23241	1.63304	1.59395	3.87979	3.59664
FDX1L	6.51128	6.33662	9.39848	9.58283	19.3781	23.4973	6.51128	7.0871	10.1314	7.85736	21.1301	20.9642
STRN4	20.4875	19.8795	10.9261	10.9192	13.5691	15.1399	20.4875	18.6386	11.6628	11.4529	15.4282	14.2217
SMOK3B	0	0	0	0	0	0	0	0	0	0	0	0
MAP2	0.990218	1.04291	2.81067	2.94196	0.576433	0.772747	0.990218	1.6399	2.23202	2.18534	0.426835	0.57783
ASXL1	5.46485	5.62424	3.10132	3.41379	4.13684	3.89832	5.46485	5.19176	3.17768	3.43935	3.62109	4.02964
CYPT8	0	0	0	0	0	0	0	0	0	0	0	0
CYPT9	0	0	0	0	0	0	0	0	0	0	0	0
CYPT7	0	0	0	0	0	0	0	0	0	0	0	0
CYPT10	0	0	0	0	0	0	0	0	0	0	0	0
ZFP606	0.893342	0.768725	0.866849	0.806326	1.25801	1.03271	0.893342	0.469914	0.696922	0.713639	0.838749	0.914907
AHNAK	47.4441	48.6381	33.1626	32.2802	25.8752	19.8167	47.4441	28.432	25.4459	37.0276	18.7717	16.3684
ZFP869	8.08112	7.77997	7.37142	7.3646	5.99045	5.98891	8.08112	6.33898	7.37761	7.17527	5.4671	5.49791
SCO1	1.82102	1.90587	1.98108	1.97549	3.57499	3.9737	1.82102	2.53075	1.67266	1.86751	3.79236	4.13988
GM15386	0	0	0	0	0	0	0	0	0	0	0	0
SPINT5	0	0	0	0	0	0	0	0	0	0	0	0
NYNRIN	5.24886	5.64023	4.71925	4.99255	1.36475	1.62473	5.24886	5.38132	4.76398	5.52014	1.09669	1.44813
SYTL2	0.486967	0.416744	3.10132	3.37335	0.480911	0.392791	0.486967	0.421098	2.92362	2.67012	0.425523	0.375055
RHOX3F	0	0	0	0	0	0	0	0	0	0	0	0
AAK1	3.46707	3.63326	2.24556	2.21181	2.94175	2.29685	3.46707	3.15014	2.12855	2.57442	2.38038	2.39222
ARAP1	9.26303	8.41986	28.0439	27.7062	6.24804	6.73264	9.26303	8.41474	24.7164	24.9047	6.60073	6.67424
TMEM141	1.64863	1.73967	2.20334	1.64644	15.4401	13.3	1.64863	2.25222	1.76803	2.15834	13.5841	14.5242
EIF4G2	93.6244	90.4585	57.8353	60.5588	75.5848	73.4256	93.6244	93.8595	58.7521	61.3221	71.6202	77.6426
PDZD9	0.577227	0.707535	0.585299	0.458394	7.49714	8.18321	0.577227	0.51057	0.585861	0.360831	9.36119	9.49306
DDX17	63.7357	64.758	45.9746	47.7379	25.7897	25.6607	63.7357	49.0162	42.9178	48.5544	24.1361	22.7958
NADK2	2.87117	2.62313	3.7463	3.96856	14.194	13.1799	2.87117	2.66762	3.53369	3.2656	14.5849	15.4639
SELT	40.7857	37.0047	34.1113	35.6246	35.752	33.141	40.7857	41.1017	33.0526	32.2802	33.4444	37.0047
FILIP1L	17.3956	17.9452	15.5151	15.6553	8.35495	7.26933	17.3956	18.3935	15.9	15.3458	8.99311	7.84921
SETD1B	3.27216	3.30475	3.22658	3.15108	2.19645	1.78636	3.27216	3.42504	2.93504	3.61527	1.70516	1.67577
LARP1B	7.24191	6.48075	3.57282	3.94626	31.2539	25.9685	7.24191	5.70823	3.54209	3.59504	31.6402	30.0733
TET2	1.91011	1.95647	1.12789	1.29289	1.02182	0.95432	1.91011	1.46127	1.07207	1.16295	1.19958	1.08107
FLOT2	16.1813	17.2308	32.3266	31.8203	20.5426	21.0915	16.1813	18.0453	31.3518	31.7471	22.166	20.2272
THSD4	2.92584	3.11642	1.78791	1.63197	0.659739	0.464082	2.92584	3.86918	1.80892	1.80112	0.590738	0.704594
RGAG1	0.0474978	0.0230704	0.68434	0.678402	0.0393005	0.0188957	0.0474978	0.0424938	0.641189	0.626273	0.0186429	0.0675365
TACC3	1.22706	1.08362	1.49571	1.41338	0.502932	0.792625	1.22706	3.06578	2.22388	2.32488	0.94455	1.3341
SHROOM4	16.317	16.1316	0.624628	0.609691	5.32712	6.10001	16.317	15.228	0.537699	0.516068	4.51611	3.59664
DEAR1	1.73327	1.62722	0.624628	0.429303	2.66282	3.13329	1.73327	0.839164	0.658252	0.365972	2.85963	1.80865
PEG10	1.1074	0.970068	2.23871	2.3218	1.02182	0.485747	1.1074	0.929079	2.03682	1.8307	0.408231	0.521064
C1QTNF5	3.11642	3.56032	25.7234	23.1701	2.87368	3.27975	3.11642	4.43664	25.4336	25.2873	2.95339	3.23566
CDKN2A	0.314485	0.165353	0.101059	0.0800613	0.0393005	0.0365591	0.314485	0.308506	0.153845	0.234881	0.146358	0.155806
GM5169	0	0	0	0	0	0	0	0	0	0	0	0
CLMN	1.44626	1.57005	1.03702	0.980314	0.293803	0.331435	1.44626	0.549805	1.00354	1.03521	0.13469	0.142255
MED15	12.2236	11.9303	9.94832	9.68126	6.77865	6.24205	12.2236	11.9806	9.80239	9.79476	6.20953	6.31574
HSD3B7	25.6607	27.724	17.2113	16.5771	8.96746	9.55883	25.6607	13.9891	15.8394	13.0425	7.77348	8.8708
ZFP692	3.26155	3.37167	1.80866	1.99378	1.79535	3.17238	3.26155	0.744635	1.65591	1.7674	2.46115	1.77437
RSPO4	0	0	0.00784917	0	0	0	0	0	0.00556955	0	0	0
RAP1GDS1	17.1175	16.9504	9.62465	10.1505	10.5207	9.54712	17.1175	16.5984	9.86653	10.1414	10.212	10.5722
UNG	0.467763	0.415575	0.466359	0.399744	8.24873	7.96851	0.467763	1.03287	0.426377	0.449831	8.55989	7.49262
SLC6A18	0	0	0	0	0	0	0	0	0	0.00572684	0	0
UEVLD	2.58827	2.26357	2.84205	2.91587	1.95001	2.35532	2.58827	3.21568	3.03132	2.77051	1.97549	2.20881
NLRP1B	0	0	0	0	0.0580744	0.0660998	0	0	0	0.00572684	0.0598529	0.0675365
MTMR7	0.678615	0.776025	0.543793	0.537977	0.422319	0.265011	0.678615	0.697505	0.429279	0.456774	0.31383	0.464411
BC051019	0	0.0067876	0	0	0	0	0	0.0552028	0.022756	0	0.0186429	0
PEX10	2.07856	2.13245	2.62374	2.39274	5.02761	5.23206	2.07856	1.87839	2.22388	2.03377	5.38443	6.11073
LEPRE1	5.68858	5.37442	19.1009	17.8536	5.14313	4.26638	5.68858	6.21921	20.6111	20.5271	4.87841	4.79594
CABYR	0.16086	0.121496	0.287521	0.211463	0.124049	0.124878	0.16086	0.0129359	0.178471	0.234881	0.300748	0.162414
KNTC1	0.166023	0.154688	0.044191	0.0598213	0.0293953	0.0759734	0.166023	0.65676	0.220732	0.234881	0.123212	0.0961372
ZHX1	10.0065	9.73796	9.12968	9.3674	5.23455	5.34999	10.0065	9.94832	8.73173	8.75151	5.40996	5.67596
SNCA	2.18391	2.61095	1.40262	1.4955	1.25098	1.68512	2.18391	0.447648	0.354998	0.549848	0.669408	0.687703
GOLGA7	25.347	23.9283	29.2795	29.8536	13.704	17.1665	25.347	27.6036	30.3257	29.8853	13.7752	17.3505
TMEM183A	9.63776	9.80834	8.29607	9.06277	6.18154	6.05961	9.63776	8.52156	8.77911	7.88986	5.77866	6.9053
DLGAP4	11.3885	11.2168	13.1207	12.3654	9.0105	9.13952	11.3885	13.015	12.8283	14.2121	10.3251	9.62465
HVCN1	2.17839	2.20557	5.28186	5.27587	1.50131	1.41776	2.17839	2.59512	5.86487	5.53552	1.77949	1.92411
ANAPC5	65.3268	65.208	63.3296	60.9563	50.2602	52.1634	65.3268	48.7628	59.3796	60.0512	50.6263	47.573
RABL3	1.86713	1.44948	2.14187	1.87941	1.9365	2.23647	1.86713	1.86422	2.08763	1.86751	2.5106	2.40011
FAM133B	7.38219	7.56593	7.5684	7.84193	5.81101	5.37836	7.38219	5.26094	7.013	6.77191	5.99737	5.58975
PITX2	0.00910003	0	0.0280363	0.0761815	0.152737	0.19703	0.00910003	0.0239018	0.0291249	0.00838747	0.0903758	0.135752
TRIM71	0	0	0	0	0	0	0	0	0	0	0	0
TXNRD1	13.8541	13.1588	13.2096	12.7464	16.163	14.1101	13.8541	18.5557	13.8541	13.8653	15.2605	14.9685
BLM	0.257463	0.271898	0.383618	0.475244	0.262662	0.249605	0.257463	0.484327	0.383064	0.311039	0.109483	0.318439
CACNA1B	0.0850611	0.0775124	0.0190857	0.0067707	0.0293953	0.0365591	0.0850611	0.0947626	0.00556955	0.014088	0.0140202	0.0212919
CAPG	16.2306	17.6942	44.926	41.0199	9.47522	11.7752	16.2306	42.7008	47.9451	45.441	17.8432	18.088
AKAP1	8.49392	8.95363	5.10315	5.73498	31.3346	29.6565	8.49392	7.86992	5.32282	5.46887	31.0384	30.788
AKAP4	0	0	0	0	0	0	0	0	0	0	0	0
RPF2	2.24556	2.00344	3.80672	3.59139	3.25943	4.3229	2.24556	3.01798	4.14552	3.37219	3.16688	3.173
MAP2K7	7.83193	7.94618	7.51056	7.04687	11.9364	12.0181	7.83193	7.22921	7.11241	7.1235	13.3566	10.7505
APAF1	4.7814	4.71113	3.55201	3.52565	1.84028	1.77437	4.7814	5.28967	3.72999	4.05841	2.04027	2.1071
WSB1	22.4327	22.6925	22.3305	19.7088	7.26036	7.67349	22.4327	18.5718	20.6721	18.278	8.44161	8.22972
CD63	68.4754	71.8032	346.754	366.466	77.4575	75.0266	68.4754	77.2595	346.754	358.74	83.852	87.8534
ARRDC3	6.85408	6.94308	18.8531	21.0688	10.5698	8.1787	6.85408	6.48573	18.3222	20.0959	9.03385	11.0747
ARRDC4	11.0495	11.0841	6.34841	6.03201	5.81825	4.56632	11.0495	12.776	6.9053	7.06147	5.14516	3.93456
HBS1L	7.80396	7.84003	7.13939	7.5425	14.9975	15.4251	7.80396	7.91359	7.22173	7.04144	15.1991	15.5464
CD74	9.55557	8.80905	0.897702	1.1722	107.733	103.289	9.55557	10.0684	2.76434	1.64358	149.706	144.419
SSTR2	0.0154294	0	0	0.0120907	0	0	0.0154294	0.01597	0	0.0429256	0	0
RYK	17.5308	17.4652	34.0533	34.0533	14.2174	13.8856	17.5308	17.0593	30.6084	31.2038	13.2642	13.0996
NLRP9C	0	0	0	0	0	0	0	0	0	0	0	0
SEPP1	435.158	406.258	278.068	306.057	123.37	125.527	435.158	334.036	265.804	286.559	98.7631	124.384
HTRA3	27.6357	16.1048	451.157	466.94	30.1682	24.3647	27.6357	11.0747	360.729	438.432	23.4529	27.3211
CADPS	0.00572588	0.00367219	0.0190857	0.0393681	0	0	0.00572588	0.0424938	0.022756	0.0674165	0.0186429	0
DHX15	34.1393	33.3761	27.8063	29.0328	18.5206	16.7039	34.1393	31.4399	27.8682	26.8409	17.3329	18.6091
PHC1	3.57912	4.12333	5.06143	4.51208	2.77545	2.38696	3.57912	4.18448	5.13498	4.9393	2.79479	3.19171
LCN5	0	0	0	0	0.0641945	0	0	0	0	0	0	0
CLK1	59.3229	60.7903	31.651	34.8975	23.7631	25.2388	59.3229	26.0857	31.0619	27.4787	20.9515	23.4697
NUSAP1	0.756403	0.593845	0.350519	0.414061	0.305154	0.328144	0.756403	2.26644	0.874726	0.836951	0.608847	0.719054
OIP5	0.195826	0.206534	0.262814	0.295203	0	0.0759734	0.195826	0.51057	0.211275	0.187217	0.0843883	0.144906
TBC1D17	10.2426	10.4784	12.0778	12.1258	8.12704	10.3251	10.2426	7.54901	11.8175	11.2352	8.46538	9.06401
FZD5	1.37524	1.28635	1.69804	1.42154	0.642936	0.772747	1.37524	1.62722	1.46968	1.66815	0.594948	0.679885
SMAD7	20.0849	21.8294	9.66384	8.76341	8.10283	7.67349	20.0849	20.1111	9.06837	9.80109	7.83742	7.41973
MTERF1B	0.472562	0.484807	0.262814	0.470163	0.32128	0.0461926	0.472562	0.176794	0.25768	0.325236	0.449455	0.464411
GPCPD1	3.86698	4.19706	6.20797	6.38788	28.6927	27.724	3.86698	3.10479	6.79888	6.40318	24.1585	27.8063
FANCC	2.5097	2.26731	3.29315	2.78453	1.21452	1.00708	2.5097	1.69446	2.56457	2.79823	0.71679	1.09666
RBPMS	30.6224	31.2702	18.181	17.6375	36.5612	33.4814	30.6224	28.1797	19.1009	18.9464	36.2103	36.9703
SYNE3	3.83156	4.0789	1.75782	1.7245	1.64203	0.95432	3.83156	3.96363	1.55347	1.70746	1.34983	1.18625
ILF3	8.55107	8.29246	8.56906	8.70085	7.31928	7.34436	8.55107	9.12461	8.69825	8.77562	7.77629	6.94041
PRSS57	1.05117	0.981309	5.46309	5.1835	0.941118	1.22288	1.05117	0.951726	6.4044	5.64155	0.926181	1.13724
AMY2A5	0	0	0	0	0	0	0	0	0	0	0	0
ANKDD1B	0.59255	0.486087	0.365967	0.418787	0.163714	0.243916	0.59255	0.440472	0.230061	0.357745	0.23934	0.155806
CCDC135	0	0	0	0	0	0	0	0.00673512	0	0.00572684	0	0
CALCR	0.0889354	0.0506905	0.0684893	0.029406	0	0	0.0889354	0.0980441	0.00556955	0.0528829	0	0
PCDH8	0.00572588	0	0.0759626	0.0852103	0.0199857	0.0461926	0.00572588	0.01597	0.119106	0.0607521	0.0140202	0
RARG	24.6783	23.7051	20.4796	19.8926	6.02144	7.33324	24.6783	18.6616	18.4461	17.8851	6.42685	7.63953
MAST2	6.20455	5.99045	9.46933	9.39873	16.5771	15.752	6.20455	6.56008	9.50736	10.6473	17.4474	16.7766
NEO1	5.24886	4.90702	13.8653	15.2192	9.52732	8.30491	5.24886	5.07455	15.0819	16.6344	9.15969	9.32349
SLC22A18	1.58356	1.996	1.17745	1.05895	0.200236	0.647859	1.58356	2.6444	1.4568	1.3521	0.263538	0.265717
PROC	0	0	0	0	0	0	0	0	0.00556955	0	0	0
SEMA3B	0.581642	0.551285	6.17434	6.25269	5.18038	5.5591	0.581642	0.54989	7.63598	7.83193	5.26128	5.60157
DNTT	0	0	0	0	0	0	0	0	0.0122415	0.00572684	0	0
CD22	0.0974609	0.0775121	0	0	0.0393005	0.114347	0.0974609	0.01597	0	0	0.0512658	0.0475903
EML1	19.2033	19.1805	16.2306	16.0994	17.2833	16.5264	19.2033	16.6089	16.045	16.1569	16.8117	16.1958
RORB	0.00572588	0.00874314	0.00784917	0.0159736	0.126137	0.0813157	0.00572588	0	0.000555556	0.00572684	0.0565623	0.0675365
MAP6	3.83651	3.62669	6.99558	6.33662	1.35542	2.47035	3.83651	2.44239	6.58447	7.61083	1.24466	1.13627
CACNA1I	0.0154294	0.00677941	0	0	0.0230146	0	0.0154294	0	0.00556955	0	0.0186429	0.0149706
RAD17	4.33854	4.92326	3.06743	3.19489	4.04914	4.14213	4.33854	4.12333	3.12986	3.16432	3.73098	4.29981
HHIPL1	0.813933	0.618598	5.83753	5.70381	0.954165	0.866336	0.813933	0.687495	5.44179	5.0961	0.628095	0.735123
PROK1	0.0280925	0	0	0	0	0	0.0280925	0	0	0	0	0
UBTF	23.274	23.7292	25.0519	24.0636	14.2868	15.2945	23.274	20.2816	22.5796	23.639	15.0852	13.6542
TIMP1	3.51669	3.61221	26.1829	23.424	3.4668	2.76023	3.51669	4.4724	37.5004	34.6381	2.66382	4.40495
ZFX	4.69852	4.62109	4.85107	4.86842	2.76858	2.67685	4.69852	4.07767	4.67849	4.73051	2.49465	2.52686
CLPX	8.47977	7.41474	9.11715	8.63032	26.4519	24.2423	8.47977	7.07225	8.59502	9.13748	25.8509	28.0781
ZFP2	0.745149	0.612663	0.741106	0.801863	1.09445	0.624628	0.745149	0.522443	0.816816	0.734288	0.706099	0.458905
ZSCAN21	4.38799	4.87637	4.27947	4.01201	4.29302	4.85107	4.38799	4.37777	4.96479	4.29326	4.71797	4.26018
ZFP41	1.5494	1.50698	0.768725	0.82849	0.397388	0.448817	1.5494	1.84161	0.952941	0.937532	0.465872	0.362047
ABCC9	6.17918	6.8272	12.1164	14.3789	37.9915	36.488	6.17918	6.38606	9.88926	9.95957	34.653	36.8516
SLC7A2	1.92573	1.58201	3.82081	4.37555	0.618575	0.397794	1.92573	1.747	3.62275	4.54622	0.383062	0.494842
CACNB3	3.46707	3.24825	8.28786	7.48487	0.868114	1.31732	3.46707	3.41156	7.95946	8.61984	1.55215	1.49918
GCDH	3.78442	4.0647	5.59338	5.85623	22.3516	21.6265	3.78442	3.50858	6.52226	5.97351	22.6809	22.1726
ZFP68	6.3315	6.06748	5.38293	5.71533	3.7398	4.35814	6.3315	5.4309	5.37836	5.23534	3.95117	4.75303
BANF2	0	0	0	0	0	0	0	0	0	0	0	0
HSD11B1	4.43369	3.79909	70.0923	75.0266	8.17157	6.69037	4.43369	3.48162	59.5085	50.3101	6.47651	8.46458
IFI203	23.9878	20.5271	6.78678	5.97442	7.05819	8.13143	23.9878	15.6	9.54712	9.20943	7.53988	7.44533
RBAK	2.1705	2.39466	1.54997	1.65752	0.918761	1.25283	2.1705	1.68337	1.4906	1.36717	0.777208	0.849677
MAPK1IP1	5.32544	4.807	2.02329	1.96482	5.76981	6.45824	5.32544	2.41754	2.39031	2.01059	5.85084	5.69251
MEF2B	0.284853	0.193844	0.286845	0.0905502	0.0962859	0.16983	0.284853	0.0805986	0.175722	0.0475409	0.130557	0.205985
ZFP180	6.6861	6.54399	5.93136	4.84453	4.59654	3.86615	6.6861	5.07455	5.3169	5.76351	3.66767	4.62726
MFGE8	139.818	132.712	101.253	105.798	50.9053	58.3498	139.818	138.313	101.557	99.9055	50.8393	45.2938
RAPH1	6.51128	5.98842	6.80998	6.9601	8.22548	6.66483	6.51128	6.13466	6.74729	7.69251	7.11705	8.74815
AKNA	2.21411	2.52446	1.98818	1.80865	1.68004	1.46606	2.21411	1.65904	1.57271	1.86751	1.80414	2.03679
SYNJ1	6.41938	5.78963	4.52435	4.81505	3.55201	3.51669	6.41938	5.70067	4.5795	4.74619	3.17446	3.78188
PROCA1	0.462579	0.366038	0.908203	0.983163	0.407915	0.69094	0.462579	0.0674669	0.823217	0.604989	0.471488	0.367011
FAM83B	0.00572588	0.0159395	0.306101	0.383533	0	0	0.00572588	0.0294409	0.230061	0.415293	0	0
CLINT1	13.7065	13.9388	25.4459	25.6059	13.7851	13.9216	13.7065	16.5062	24.6147	26.6473	15.6553	15.2852
PRSS38	0	0	0	0	0	0	0	0	0	0.014088	0	0
BAHD1	7.07418	8.0058	4.75574	4.66375	4.83464	4.57015	7.07418	6.97573	4.5795	5.28147	5.08193	4.85496
AK129341	0.714713	0.60498	0.55504	0.550037	0.680097	0.520224	0.714713	0.464038	0.483936	0.574648	0.461051	0.494842
CYB5D1	11.5182	10.8495	7.67675	8.77794	6.84433	5.85574	11.5182	12.0149	7.61083	9.15665	6.78435	6.61611
SCIMP	0.00572588	0	0	0	0.297207	0.803593	0.00572588	0.0552028	0	0	0.296123	0.385214
HSF5	0	0.00672471	0	0	0	0.0188957	0	0.00673512	0.0323406	0.00572684	0	0
FKBP15	7.06218	6.87668	5.30341	5.52305	4.36106	4.44836	7.06218	6.19758	5.32927	5.81369	4.26468	4.80868
MORC3	5.89699	6.02048	5.49306	5.56709	3.79955	3.57734	5.89699	4.91512	5.41333	5.58898	3.98074	3.61323
CCNJL	0.831224	0.776505	0.153284	0.228114	0.456373	0.500468	0.831224	0.920929	0.211275	0.187217	0.408231	0.296684
SPATA22	0.0154294	0	0	0.0499103	0	0	0.0154294	0.01597	0	0	0	0
PRL2C1	0	0	0	0	0	0	0	0	0	0	0	0
43163	0	0	0	0	0	0	0	0	0	0	0	0
SERPINB6E	0	0.0272725	0	0	0	0	0	0	0	0	0	0
ZZEF1	5.07417	4.73111	2.95363	3.09172	2.89518	2.42166	5.07417	3.6979	2.76888	3.31307	2.26245	2.35514
XLR5A	0	0	0	0	0	0	0	0	0	0	0	0
GM12185	0.419826	0.339576	0.0190857	0.0159736	0.0580744	0.57592	0.419826	0.292491	0.022756	0.0266219	0.162083	0.0961372
GM12253	0	0	0	0	0	0	0	0	0	0	0	0
HEATR9	0	0	0	0	0	0.0365591	0	0.0805986	0	0.00572684	0	0.0775356
VMN1R204	0	0	0	0	0	0	0	0	0	0	0	0
MUP2	0	0	0	0	0	0	0	0	0	0	0	0
ZFP868	3.53595	3.34565	2.34423	2.61634	1.87577	2.39679	3.53595	2.9125	2.58592	2.16477	1.9232	2.22433
WFDC15B	0	0	0	0	0	0	0	0	0	0	0	0
TULP2	0.0882731	0.0674601	0.15636	0.143387	0	0	0.0882731	0.047768	0.17935	0.17519	0.0259103	0
PICK1	3.60822	3.58732	2.20334	1.83406	9.80364	9.53372	3.60822	2.96626	1.953	1.9867	10.227	9.10583
ZFP952	2.24037	2.36527	1.48377	1.61431	1.40622	1.72021	2.24037	2.29623	1.61433	1.58439	1.21572	1.37213
RBM15	3.06603	2.60742	2.86806	2.88585	3.57499	3.23566	3.06603	3.34679	2.76888	2.74745	3.90121	3.63273
NELFE	7.18763	6.95675	8.56777	8.84169	6.50296	8.29151	7.18763	8.73251	8.98451	9.29153	6.97643	7.20636
MINK1	13.5652	13.8599	7.55276	8.12647	7.81837	7.66514	13.5652	12.6179	7.3217	8.1235	8.63404	7.59186
SNRPA	17.816	16.163	19.476	18.2875	15.3472	16.1569	17.816	20.9576	21.0545	18.6091	17.1943	15.6372
NET1	15.4128	16.1347	5.84516	5.60342	3.06453	4.00412	15.4128	12.4047	6.71075	6.72175	2.80186	2.72985
DPH3	6.66762	7.30044	10.8575	10.7277	9.92114	9.59995	6.66762	8.31564	10.0722	9.09623	9.99263	9.95612
PARD6A	2.11348	2.16521	2.86415	2.72867	3.01311	3.64146	2.11348	2.42505	2.7437	2.35082	3.75895	3.10177
TTC21B	1.84481	1.73228	2.76368	3.07623	1.77403	1.56079	1.84481	1.85582	2.67346	2.77774	1.45895	2.01854
1110017D15RIK	0.214325	0.283846	0.12737	0.132784	0.0959496	0.0680635	0.214325	0.159438	0.13741	0.070928	0.126242	0.0267357
AGTPBP1	4.43935	4.53222	3.8705	3.85896	18.5557	15.9625	4.43935	4.40464	4.4613	3.72234	17.816	19.9767
DUSP16	6.67448	6.93941	4.37461	4.46728	5.85574	4.85107	6.67448	8.27532	3.88057	3.90941	4.84163	4.63481
RPL38	211.479	225.193	307.105	279.247	286.559	292.413	211.479	336.733	307.105	235.503	336.733	269.862
IDNK	8.68293	8.75424	7.00151	8.50986	7.267	8.28554	8.68293	7.16688	8.55107	6.95356	8.66028	7.93612
HNRNPAB	74.0325	72.0614	85.0923	85.6386	58.6041	58.2808	74.0325	113.491	90.8134	91.9319	56.9067	59.8241
BDNF	0.150462	0.0948136	0.629394	0.802913	0.891904	0.551902	0.150462	0.0875035	0.928262	0.812831	1.36054	1.21918
MON1B	3.14183	2.91259	3.72591	4.08976	1.8092	1.58781	3.14183	3.71788	3.97787	4.12478	1.67644	1.84325
SYCE1L	0.363871	0.451103	0.339949	0.395713	0.510331	0.0683488	0.363871	0.38057	0.550228	0.329502	0.483664	0.165656
AZI2	10.5319	10.5938	7.89761	7.76558	11.3056	11.1812	10.5319	9.82597	7.78409	7.66723	11.1157	11.3125
ZGPAT	8.04555	8.78308	7.6005	7.73766	7.85905	7.07047	8.04555	4.48999	6.65037	6.9053	8.12071	6.21772
NFYC	6.25908	6.11707	9.89025	8.76824	10.3674	11.0284	6.25908	6.74507	9.19308	9.77192	11.3012	9.72443
ADAM28	0	0	0	0	0	0	0	0.00416766	0	0.00572684	0	0
CERKL	0.439879	0.541136	1.07202	0.763649	0.111779	0.223065	0.439879	0.451683	0.915565	0.751809	0.230079	0.211275
JAK2	9.45021	9.25037	7.03336	7.07833	6.08478	5.52204	9.45021	9.53897	6.84579	6.74841	6.028	6.04381
GHR	7.90025	7.6268	24.316	25.377	26.0197	23.7292	7.90025	8.46378	22.5571	24.2219	24.5311	27.4907
CCL27A	0.855203	1.16913	1.01794	1.03452	2.52092	2.84942	0.855203	0.594952	1.38308	0.97722	3.22689	3.14751
AGBL4	0	0	0	0	0.0393005	0	0	0.0241005	0	0	0	0
AGBL5	2.36638	2.4797	1.56504	1.36893	2.53075	2.88877	2.36638	2.56777	1.70746	1.22288	2.80575	2.03145
KRTAP4-1	0	0	0	0	0	0	0	0	0	0	0	0
ZFP455	0.696922	0.576433	0.474122	0.609691	0.205295	0.500468	0.696922	0.55536	0.429279	0.38352	0.130557	0.135752
GYPC	9.09928	8.88033	16.6623	17.1898	8.89766	9.00646	9.09928	9.42896	17.5841	17.8125	8.65579	10.0883
MED14	3.42105	3.42303	3.93715	3.90139	3.54771	3.14125	3.42105	3.81708	3.97445	4.18179	3.31449	3.40445
SPINK11	0	0	0	0	0	0	0	0	0	0	0	0
NLRP9A	0	0	0	0	0	0	0	0	0	0	0	0
DBNDD2	9.13952	10.1107	4.73809	4.40284	4.04362	3.68454	9.13952	9.8328	4.66194	4.00718	4.50301	4.51499
SMIM15	18.5757	17.3234	18.7754	21.2492	8.13739	10.1821	18.5757	17.6982	18.4284	16.907	9.06153	9.30428
TNPO1	13.4214	11.9089	18.0736	19.0953	10.595	8.67363	13.4214	13.3225	16.3428	18.6839	8.5542	10.1497
SPTAN1	174.941	172.426	59.4397	62.6309	48.2572	45.3637	174.941	133.428	57.4681	69.007	39.263	37.5145
USP33	7.51825	7.85197	8.01295	8.10644	5.64373	5.13498	7.51825	5.33512	7.2977	7.44013	5.26128	4.7814
GM9733	0	0	0	0	0	0	0	0.0424938	0	0	0.0666379	0.144906
LYRM9	0.997589	1.04309	0.29519	0.295203	5.67596	4.76063	0.997589	0.980314	0.286473	0.285575	5.05764	4.49697
CBX5	6.78435	6.64111	15.3136	16.8785	7.95946	7.55377	6.78435	7.963	14.3463	16.1446	7.32896	7.85833
SERPINB6D	0	0	0	0	0	0	0	0	0	0	0	0
ZFP874B	2.48686	2.10664	2.06136	2.24489	2.94175	2.07579	2.48686	1.67101	1.85026	1.78468	1.848	2.52686
BSG	199.583	198.84	207.729	216.225	416.832	428.249	199.583	181.599	231.752	236.557	431.788	408.683
FCGR2B	0.569597	0.704165	0.978952	0.795511	10.2196	8.37953	0.569597	0.697505	1.43755	0.90521	9.73248	12.8211
ABI1	24.7071	22.8749	22.5418	22.7528	9.99638	10.3958	24.7071	20.6564	20.7828	20.6863	8.73251	9.89025
HS6ST2	0.475676	0.550646	1.20456	1.49918	0.179082	0.175125	0.475676	0.729125	1.05895	1.04905	0.0598529	0.141601
BC003331	8.4825	8.24873	10.2305	10.346	8.02821	8.85124	8.4825	6.95152	9.72443	8.67853	7.56678	9.24081
AP2A1	14.8408	15.0786	13.97	15.2103	13.3305	13.3526	14.8408	14.4734	15.6719	16.629	13.5328	13.7065
HNRNPD	8.21145	7.83958	8.83355	8.42759	9.84739	9.08524	8.21145	12.8503	8.59232	8.87506	9.57835	9.21325
PLIN5	0.357739	0.484311	0.00784917	0.029406	39.1546	38.6455	0.357739	0.231311	0.0675955	0.0674165	39.4012	40.3299
GSTA3	2.94457	2.1783	48.8054	53.1373	3.3152	3.1895	2.94457	2.43844	47.626	45.5068	4.31047	3.03762
C77370	0.219809	0.217776	0.10634	0.12228	0.0487587	0.0461926	0.219809	0.612298	0.0675955	0.154333	0.0948485	0.116181
GIT2	16.1246	16.3835	6.12509	5.57164	7.06368	6.83523	16.1246	13.3978	5.82626	6.2129	6.0022	5.04795
FHL1	31.9039	33.6845	127.825	123.684	32.9758	30.6741	31.9039	25.563	109.228	116.483	30.6154	31.0333
PTBP1	43.5311	46.3157	44.0534	42.0568	18.0101	18.7717	43.5311	54.4176	42.3636	43.8394	17.8923	17.0912
TSC22D3	153.064	138.313	220.452	212.417	73.8973	65.6487	153.064	109.045	161.224	190.541	55.1687	71.3009
LDB2	19.0287	18.3068	0.276071	0.482034	4.31433	4.79118	19.0287	16.9412	0.233827	0.320447	3.37013	3.04988
NRP2	40.6499	38.7572	2.42871	2.34412	12.2555	13.3879	40.6499	47.2093	2.06447	2.30572	10.4757	9.80834
GIMAP8	14.5911	14.2991	0.0280992	0.0350952	5.2061	6.30451	14.5911	12.4718	0.0287117	0	4.43118	4.69221
GBA	11.6312	11.4647	17.4099	17.9799	6.13581	6.63846	11.6312	13.4664	19.6679	18.4762	6.2633	6.04283
SBPL	0	0	0	0	0	0	0	0	0	0	0	0
A4GNT	0	0	0	0	0	0	0	0	0.00556955	0.00572684	0	0
CNTNAP5A	0	0	0	0.0159736	0	0	0	0	0	0.00572684	0	0.0149706
EVI2B	0.0474978	0.0350952	0.0543207	0.029406	0.352303	0.308237	0.0474978	0.0294409	0.0871017	0.0475409	0.390657	0.42821
SCN8A	0.00572588	0.00465908	0.00784917	0.0247461	0	0	0.00572588	0.00673512	0.022756	0.0266219	0.0140202	0
GNAS	306.057	300.149	236.557	229.149	151.597	158.391	306.057	289.273	230.142	243.419	153.649	155.193
TNFRSF9	0.0508416	0.06076	0	0	0	0.0576157	0.0508416	0.119973	0.00556955	0.0524318	0.0420546	0.162915
SLC1A2	0.00572588	0.00783351	0.165505	0.193248	0.0806852	0.081028	0.00572588	0.00434092	0.103246	0.210681	0.0565623	0.043766
NME2	122.628	128.025	161.224	152.289	346.131	358.74	122.628	153.064	163.641	127.277	368.156	350.25
TSKS	0.0280925	0.0193176	0.044191	0.0159736	0	0	0.0280925	0.00673512	0.0402957	0.0373053	0	0
SHROOM3	1.2314	1.66277	1.80866	1.73327	6.95883	5.05998	1.2314	2.56292	1.98419	2.30874	7.60215	7.0871
VWA9	5.59404	5.30508	4.65012	5.11835	4.96479	4.77589	5.59404	6.00953	4.99857	4.91103	4.61839	5.24521
NKX2-2	0	0	0.0316873	0.00510705	0	0	0	0	0	0	0	0.0149706
DCPP3	0	0	0	0	0	0	0	0	0	0	0	0
PIGW	0.890399	0.987156	0.565625	0.66739	1.14174	1.09219	0.890399	1.0735	0.601911	0.666606	1.15478	1.26379
PRMT2	8.02067	8.2639	12.1571	11.5922	6.10685	6.01826	8.02067	9.1919	11.9961	12.1517	6.66074	6.7568
URGCP	4.32406	4.31163	6.09264	6.43442	10.045	9.45484	4.32406	4.61536	6.82973	7.2706	10.5962	10.035
CCDC173	0.780067	0.4364	0.815281	0.638691	0.251965	0.848111	0.780067	0.36436	0.881682	0.679288	0.579934	0.656434
LRBA	3.03262	2.89179	2.55411	2.47938	3.67408	2.76989	3.03262	2.64688	2.24552	2.68023	3.03204	3.04988
DYSF	25.6493	25.1047	0.613079	0.755486	12.9694	13.2273	25.6493	22.2386	0.620077	0.640501	12.7254	11.3797
NCOA2	4.76785	4.82093	4.89918	4.7599	5.7162	4.35568	4.76785	4.24933	4.16098	5.04974	3.98724	5.61803
HDAC5	25.5035	24.6783	12.4824	12.4615	22.4585	22.3858	25.5035	18.0411	12.4241	12.5505	23.2535	21.2751
FMNL1	19.3404	19.2375	13.9216	14.0358	7.8765	8.04513	19.3404	12.2287	11.0058	11.4138	6.4111	6.59899
PTPN6	0.284853	0.282958	0.407913	0.399744	1.86789	2.95167	0.284853	0.351814	0.474081	0.38599	3.23375	4.39636
SHPRH	2.57641	2.45366	1.63079	1.70746	1.32213	1.12734	2.57641	2.06204	1.66723	1.88209	0.930839	1.1594
SLC39A7	35.2668	37.3602	56.9067	56.3711	24.9223	27.4273	35.2668	38.6455	56.4521	60.9563	28.3763	27.724
STAG2	21.0171	19.5243	17.2561	18.833	9.93242	9.38224	21.0171	18.7404	15.3164	16.1203	8.0098	9.10963
ACN9	1.99811	1.3738	2.93585	3.36963	7.96661	8.10089	1.99811	3.02635	3.38339	1.88959	6.92091	8.24686
SRSF1	19.1554	17.4685	16.668	16.4564	11.9961	12.4138	19.1554	19.2532	16.7264	16.018	11.656	11.5491
HENMT1	0.00962093	0.05564	0	0.0159736	0.0650925	0	0.00962093	0.00673512	0.022756	0.0190944	0	0
TMEM134	13.1551	12.8762	13.9422	12.6821	27.4079	28.9524	13.1551	11.9725	12.7421	11.7978	28.9037	27.4631
ZBTB33	3.40663	3.23375	3.51078	4.29328	2.57003	2.29015	3.40663	3.7393	3.60117	4.00112	1.9294	2.68151
SYNE1	8.63444	8.59232	3.37462	3.10154	5.59991	4.82093	8.63444	4.14781	3.09511	3.55102	4.79402	5.02208
SLC12A1	0	0	0	0	0	0	0	0	0	0	0.0186429	0
[truncated: 22,062 more rows]

## Sheet: Sheet1
ZFP85
SCAP
ZFP458
FBXO41
TAF9B
BC051142
CCDC148
BC048546
ZFP941
BC031181
BAZ2B
TMEM204
PRIMPOL
BC048507
ZFP456
ZFP738
DIS3L
THNSL1
ITGA8
PRAMEL4
TBX10
SLC35D2
ADAMTS13
ST5
VKORC1L1
BC117090
HEXDC
BC061194
PLEKHA8
DEFB29
TRPV1
CYP2C44
ZSCAN22
AF067063
SSXB2
TAS2R138
TAS2R143
TAS2R144
TTYH1
ATP8B1
BC021785
OXGR1
TPM4
LCA5L
WDR83OS
TNIP3
GJA6
USP17LD
CHPF
DAB2IP
PRSS48
SOHLH1
WHSC1L1
ITPRIP
ZFP239
PRRXL1
ATP11C
SPINK7
EPHX4
OLFR576
ZFP36L2
OLFR279
OLFR221
OLFR218
OLFR1206
MPZL1
2510009E07RIK
RTEL1
HECW2
NCKAP5L
TMEM151A
H2-K1
EEA1
MEGF10
LIMCH1
UTP14B
A430105I19RIK
PI4KA
KDM2A
NAT8L
NOL4L
GP1BB
2610507B11RIK
PANX2
ZFP948
LMNA
HSPA2
TDRD1
RPL17
TMEM158
GPR126
TRO
SMG6
4932416K20RIK
RAB44
CCIN
DEFB22
PRAM1
FBXL12
NLRP14
AI413582
BFSP2
ATG9B
SIRPB1A
HIGD1C
PENK
NUP85
IGFL3
TRY5
GM5409
ZFP457
KRT77
KRT83
GM5414
PCDHAC1
PCDHAC2
GHRHR
OSBPL8
RALGAPA1
ERBB2
KCNQ2
MASP2
TARDBP
CLTC
ANKIB1
BC030307
ADAMTS7
ARHGEF11
MARS
SLC5A12
ZC4H2
ATG9A
USP7
DDX11
BRSK1
RTN3
CYP4X1
PID1
TMEM259
RAB3IP
CES5A
SVAL3
KDM2B
RAB11FIP5
DNMT3B
SENP7
PPP3R2
FAM170A
CRTC1
ZFP386
ZFP619
CKAP2
CYP2J11
NLRP1A
USP22
GIT1
NLRP4G
FBLL1
SLC13A5
ZFP366
A4GALT
RTP1
PSG22
AU018091
RRAGB
9930012K11RIK
SCARF1
GM5142
CLEC4B2
GNPTAB
SGPP2
AA467197
MAML3
CELSR2
AA415398
FAM222A
TMEM178B
SLC28A1
WHAMM
2610020H08RIK
ZFP560
GM5617
BC048562
RHOX8
NLRP4E
AMIGO1
CNTNAP2
GPRASP1
TPGS2
2610008E11RIK
NUAK1
ASAP2
ACTR3B
SCUBE3
CXXC4
PIK3R6
WAPAL
CYS1
TACC2
PIGU
GPR158
PLA2G4C
ZNHIT3
OLFR1197
OLFR1200
OLFR1024
DBX1
HPS5
EIF4G1
YPEL2
YPEL4
SP9
ZFP960
SPIN2C
GM13084
ADO
PPP1R26
AMICA1
STMND1
MREG
GM996
ZFP663
ZCWPW1
IQSEC2
BARHL2
OLFR132
OLFR111
OLFR467
TXLNA
SMG7
ARHGAP30
EIF2A
SYNE2
LMTK3
OLFR231
OLFR194
RSRC2
OLFR1281
OLFR366
OLFR707
AEBP2
ITGB4
PHACTR1
PARL
INADL
ZFP69
MCOLN2
AGA
GM609
I830012O16RIK
RPL34
CLEC4A4
MTUS1
ZMIZ2
ERBB2IP
ZBTB9
EPB4.1L1
GM13023
PHACTR3
ADAM22
TDPOZ2
CLEC3A
TAAR2
DUSP13
ZDHHC23
GSDMA3
PABPN1L
SPAG8
RFFL
NOTO
SLC7A6OS
ZFP251
PNMAL1
SLC25A42
D8ERTD738E
TRPV5
MANEAL
A830010M20RIK
ZFP58
GUCY2F
TCEANC
ARMCX6
BC080695
FNDC3C1
2810408M09RIK
AY761184
BEST3
GM11541
AKIRIN2
RTN1
RTP2
DAAM2
ASAP3
PLEKHN1
BNIP2
AOX2
CDH12
NOL10
SCAF1
CCDC177
CDSN
THOC6
GM5531
GM5595
FBXW20
TAAR3
P2RY14
WDR34
TAAR4
ZFP760
BBS12
ZC3H14
ADORA1
MXI1
1700001J03RIK
PDE2A
ZFP658
ZFYVE26
IL4RA
DAB2
BUD31
CALM5
KBTBD8
WHRN
TMEM232
4921501E09RIK
ADAM6B
NAALADL1
ADAM26B
ADAM20
ZFP36L3
MUP21
UNC13D
TAAR5
ARMCX5
43354
A3GALT2
MIEF2
BRSK2
TXNIP
IL19
DOCK11
NRSN2
SLC25A51
SLC38A8
CEP44
SCGB2B20
PDE1A
SLC10A7
FICD
KCTD14
TAAR7B
TAAR6
TAAR7A
TAAR8A
TAAR9
MDC1
SLC10A5
TAAR7E
PPP1R13L
TAAR8B
TAAR7D
TAAR7F
TAAR8C
MRPS33
GJB6
GPR12
HRH2
OLFR1193
OLFR94
OLFR1148
OLFR310
OLFR913
OLFR1418
OLFR1415
OLFR503
OLFR456
OLFR1251
OLFR723
OLFR329-PS
OLFR1037
OLFR688
OLFR988
OLFR1182
OLFR566
OLFR1532-PS1
OLFR180
NMS
RNASE13
OLFR1000
CYP2C66
OLFR102
XKR7
OLFR288
OLFR1116-PS
OLFR1066
OLFR205
OLFR1357
OLFR744
OLFR885
OLFR225
OLFR1386
OLFR479
OLFR324
OLFR867
OLFR704
OLFR294
OLFR298
OLFR293
OLFR115
OLFR735
OLFR671
OLFR948
OLFR663
OLFR1016
OLFR1031
OLFR314
OLFR1229
OLFR299
OLFR317
OLFR332
OLFR1089
OLFR1287
OLFR1028
OLFR1419
OLFR527
OLFR1042
OLFR285
OLFR286
OLFR287
OLFR543
OLFR1039
OLFR987
OLFR1307
OLFR222
OLFR1382
OLFR193
OLFR207
OLFR598
OLFR1322
OLFR1275
OLFR1249
OLFR782
OLFR884
OLFR453
OLFR212
OLFR213
OLFR1318
OLFR1306
OLFR1211
OLFR1385
OLFR901
OLFR191
OLFR198
OLFR728
OLFR485
OLFR487
OLFR951
OLFR93
OLFR524
OLFR533
OLFR1181
OLFR316
OLFR312
OLFR1359
OLFR804
OLFR787
OLFR834
OLFR832
OLFR1105
OLFR967
OLFR963
OLFR304
OLFR761
OLFR119
OLFR1500
OLFR1490
OLFR1137
OLFR1152
OLFR1162
OLFR1129
OLFR748
OLFR1437
OLFR1463
OLFR1465
OLFR1474
OLFR597
OLFR517
OLFR591
OLFR675
OLFR792
OLFR1505
OLFR412
OLFR1029
OLFR1425
OLFR605
OLFR169
OLFR1331
OLFR685
OLFR504
OLFR965
OLFR1222
OLFR331
OLFR699
OLFR406
OLFR917
OLFR624
OLFR309
OLFR538
OLFR1178
OLFR452
OLFR1329
OLFR506
OLFR1034
XKR9
XKR4
RNASE12
ANG6
RNASE11
TREX1
OLFR857
OLFR835
OLFR1513
BIRC5
SLC39A12
HSD3B3
DEFA23
CCDC55
SLC25A47
PGBD1
SCTR
MUP20
ECM2
ZFP708
ZBTB18
MDK
SLC2A9
BPIFB1
PTPLA
AU022252
HSPB6
HS3ST6
ANKRD6
CXCL12
FUT10
EHMT1
KLRI1
RIMS1
ACD
AY761185
SMIM19
WFDC13
WFDC16
WFDC6B
AYM1
ADCY5
EAR12
ZFP787
DHRS7C
LRRN4CL
ODF3B
MTERF1A
USP13
TGFBRAP1
TTF2
TMEM263
CTC1
NPCD
OSM
WDR91
PRKAA1
E2F8
PFDN4
SESN1
DTX3L
NRP
TMPRSS13
LMAN2L
UTP18
RPP38
ARHGEF39
USPL1
ZFP930
DYNC1LI2
RSAD1
LRRC52
PODNL1
GRM4
RASL10B
ZFP182
MRS2
SCN4B
CPSF6
GM11487
TCAIM
NKAIN2
CCL26
NEURL4
RIC8B
OLFR112
INIP
PARD3
VMO1
ERCC6L2
TEX24
TRIM6
DDN
ZFP57
TMEM151B
GM597
SYNA
PCDH17
5730409E04RIK
GRHL3
VWDE
LINGO3
GAS2L2
GM4937
GMNC
GM4952
CES1A
ZSCAN4C
SAMD3
CAPN11
RSL1
LIPO1
GM973
NXPE5
KPNA7
FBXW24
ZFP488
TVP23A
AIM2
SLC25A34
FAM71B
E130309D14RIK
AKR1C19
ZSCAN26
VMN1R209
OTULIN
SPINK6
METTL21C
MACROD2
FLG2
ANKRD13C
GM5591
FAM169B
MAML2
AMT
GM5622
SP140
SLC22A28
KRTAP4-16
GM5662
DUPD1
SHF
GPR31B
PRKG1
DYRK2
GPR113
FBXW22
GM13154
TRCG1
ABI3BP
SCN2B
4930404N11RIK
ZMYND12
SNX13
TTLL4
ESPL1
WDR7
FAM189B
CENPJ
GM156
ZFYVE28
RAP1GAP2
G2E3
VPRBP
E130308A19RIK
TYW1
TAF9
ARID3C
GM21943
GM20815
TBATA
EAR4
KDM6B
RASEF
COX17
BTBD11
ZSCAN18
LAMP2
DDI2
ZDHHC18
FOXRED2
C2CD3
DPPA4
IZUMO1
GRXCR1
OTOL1
SP3
CXX1B
LCE3F
LDOC1
TRIM15
KBTBD7
ANKS6
PLA2G4D
GPR139
ADAMTS15
NXF3
FBXO10
PLA2G4F
GM5868
UGT2A2
NUFIP2
TRAPPC1
DEFA24
GM5431
CRLS1
ADD1
BCAT1
DIRAS2
CDHR3
DCUN1D2
BRD9
FAM149B
LARP4
SHC2
SNX32
CEP170B
ANKRD28
PDP2
1700007G11RIK
RABL6
INPP4B
XIRP2
TSKU
PCNP
CDKL5
ZFP873
LRRC16B
METTL7A2HIGD1C
IFNL2
CPA2
ZBTB45
C1QL4
MCTP2
PRPMP5
GM5458
LRP3
KRTAP10-10
GM3696
CMA2
TRIOBP
GAL3ST3
CYP2C67
HMCN1
BC094916
ZFP607
C330021F23RIK
GM20939
CEBPZ
ADARB1
GM128
HOXC11
ZFP62
APOL7B
GM14325
RHOX10
ANKRD34A
TIMM9
TTBK2
43353
N4BP2
RFX4
BOD1
TRP53I13
DDX49
CYB5D2
PITPNM3
ZFP667
RBFOX3
PILRB2
QSOX1
ZFP563
RC3H1
PBX4
PIK3R1
LRIG2
NTRK2
RHOX12
RHOX1
GM5797
RHOX7
ATF2
ARL14EP
CRACR2B
CCDC93
ZFP78
CXADR
GM5346
GM20747
KRTAP31-2
MBP
TRP53I11
VEGFA
GM14484
TPD52
DFFA
TFAP2B
STX3
PJA2
ST6GALNAC6
DCLRE1B
TAPBP
DEFB46
GM6040
KLC1
RTN2
MIIP
SERINC4
ADCYAP1R1
ZFP943
WDR61
ARHGAP15
ORC2
SEMA3G
ADAM39
GPR17
FAM196B
GM14685
DXBAY18
TAS2R137
OLFR243
ENO1B
SUFU
BCLAF1
SRC
DEPDC5
HMGA1
SPAG9
BTBD3
CREBBP
BC053393
CAMK2D
APTX
SOX6
PUS1
LHX9
DMBX1
PDE1C
PRRX1
SH2D2A
ANKRD12
2010107G12RIK
BPIFB9B
CFHR2
CCDC141
MAF
KCNC2
DRAM2
KCNJ6
NR2C2AP
RFXANK
ZBTB43
IKZF1
TRIM26
CADM1
IL1RL1
GM527
TMEM171
GM5168
SZRD1
MS4A7
SNX22
OTUD7B
CCDC50
CANT1
CDC6
DNM1L
DNAJC19
ENSA
ENTPD5
NPNT
PIK3CD
PKNOX2
SLA
SLC16A6
VRK1
MAGI1
PSME2
ATAD5
UGT2B36
PDZD4
ITGAD
UNC13A
URB2
NOVA2
LONRF2
GM608
MEX3A
PSG26
ATE1
ZSWIM5
ZMYND15
GM5796
ZFP114
USP32
TRIM38
SPECC1
SEC14L3
RILP
GM4788
TCEAL3
SAFB2
SEC23IP
MAN1B1
FCRLB
KCP
DOXL2
FAT2
METTL17
ZC3H18
MCAT
NDUFS5
MMP27
RDH8
ENPP7
KCNK15
SPRY3
OLFM4
PRR7
TMPRSS11C
PMP2
DKC1
ABCA17
GM16367
NUDT10
GSK3A
LIN28B
MRPL41
KCNH8
SMG1
AGXT2
BGLAP2
PECAM1
PEAR1
SYBU
KLHDC9
GM166
ACMSD
LRRC14B
RNF17
CD69
GM14288
NTRK1
CD27
BBS1
KRTDAP
COMMD6
RNF149
RMDN3
AI846148
SDHAF1
ECSCR
RNF166
1190002N15RIK
1700029J07RIK
TTC9
PLEKHM2
DNAJB14
FBXO33
5730507C01RIK
RASL12
ZFP597
TRADD
SHCBP1L
EPHX3
2510002D24RIK
DNAJC25
2700094K13RIK
SLC22A23
1700066B19RIK
FAM83E
KLRG2
RAB11FIP2
USP31
OSBP
CLN6
1700039E15RIK
KRT76
TMEM181A
JRKL
1700057G04RIK
1700084C01RIK
SKAP1
C77080
NAA11
C78339
GTF3C3
ZNFX1
AU015228
AI747448
NCBP1
USP30
RPUSD3
ZFP575
PWWP2B
NLRC5
MYZAP
XYLB
PLS1
AU022751
RPRML
TTC7B
E330034G19RIK
ZFP957
PRICKLE1
SLC45A4
AU021092
G6B
PDZD8
LIN7A
PNRC1
CALR4
SLC5A10
ITGA1
CYP11B1
FAM195B
TMPRSS11A
GM9
TRIM40
VCPKMT
YEATS2
CBLB
CSTA1
WFDC6A
GM382
CLN5
CCDC114
FANCD2
HK3
CCDC110
CFAP44
GM266
ZFP583
LEMD1
GPR174
GM732
PLEKHG1
PAK6
GM136
SPATA5L1
PHACTR2
D10BWG1379E
MCU
STOX1
ZFC3H1
43168
AGAP2
GLS2
GM525
QRICH2
FAM120A
EIF4E1B
SLC4A7
TMEM55B
SPATA13
5031439G07RIK
BRD1
GXYLT1
KMT2D
SPRYD3
D17WSU92E
GM94
PRDM6
OOSP3
BC026585
CDC42BPA
SLC30A10
SBSPON
SLC9A2
GPR55
USP40
ESPNL
UAP1L1
DDX31
SEL1L2
GM561
KIZ
ZFP217
GMPS
FHDC1
CIART
AMPD1
5330417C22RIK
NDUFB6
SHB
THEMIS2
COX18
VSIG10
FBXL18
PDAP1
CCDC61
HIPK4
FFAR3
CNGA4
COG7
PPFIA1
RLTPR
TMEM231
GUCY1A2
IGSF9B
ZBTB16
A630095E13RIK
DHRSX
BC023829
ARHGEF9
FRMPD4
GAS2L3
TMTC3
MYRFL
SYNDIG1L
SERPINA3F
ABCC4
TTC38
RIMBP3
MMP25
LRRC30
ZFP407
CDC42BPG
SEC31B
DUSP27
CATIP
LRRC55
D430041D05RIK
RALGAPA2
ANKUB1
BANK1
GRIN3A
KLHL21
IQSEC3
ZFP568
NTN5
CNTN5
GPR101
PGR15L
GM614
CDHR2
MROH5
DPCR1
NLRC4
ACVR1C
LRRC36
GM648
CDK15
GM694
A230046K03RIK
A430078G23RIK
DCP1B
ITPRIPL2
CACNA2D4
ZFP865
TBC1D32
FUBP3
IPCEF1
TMEM104
TMEM88B
KRT26
GFOD1
GM806
GM813
TREML2
GM815
RBM44
LGR6
RNF224
GM826
GM829
SHISA3
GAL3ST4
BSPH1
CEACAM16
DOCK1
PATE2
THOC2
GM773
FND3C2
ZSCAN10
GRXCR2
LYG2
TMEM211
TRIM75
KDM7A
NLRP12
HECA
TMEM102
GM884
MILR1
ATXN7L1
LSMEM1
GM906
LRCH1
GM1587
ALG10B
GM1604B
CDKL4
CAPN13
GAREM
ARL14EPL
GM960
AP5B1
TMEM237
MNDA
ZFP408
ACCSL
PDP1
CCDC27
NOM1
GM1673
LRCOL1
DRC1
LRRC43
TATDN2
CRACR2A
6430531B16RIK
ZBTB2
GPR114
FOXR1
CPXCR1
A830080D01RIK
ODF3L2
ATXN7L3B
TMED8
GM1322
FAM47E
GM1527
MYRF
IQGAP3
BC048644
MFSD2B
RNF207
PUSL1
MAGEB4
GPR111
ZFP213
GRAMD2
SH2D1B2
WDR72
KCNK6
USP36
AW146154
KLHL32
AW554918
CCDC102A
LAYN
TNFAIP8L3
RFX7
PGAP3
BEX6
GM5113
GM5127
SLC47A2
IL20RB
CCDC185
DNAAF3
LRRC8B
ZDHHC6
ACSL6
ACSL4
ACSL3
MYOT
2310061I04RIK
IFITM6
SLC2A13
ZYG11B
PREX2
CRXOS
PUS10
DNAH1
FBXW10
EVI2A
MEF2A
TMEM2
4931408C20RIK
1700071K01RIK
4930596D02RIK
GM4951
PIN1RT1
B020031M17RIK
GM904
UBE2U
GM1661
4933422H20RIK
VRTN
GM5535
GM5544
I830077J02RIK
GM5592
GM5615
AKAP14
SMIM9
GM5820
B020004J07RIK
GM12888
UBTFL1
FBXW18
ZCCHC16
4930428D18RIK
TMEM253
4930567H17RIK
ZFP872
4930432M17RIK
9130409I23RIK
ZFP551
CPNE8
RPS27A
SMAGP
AK8
CTRC
KCNK9
ADAMTS17
VMN2R66
TUBAL3
4930415L06RIK
KHDC1C
MED22
TREML4
THNSL2
CALCA
RABGAP1
UBE3A
AK2
H2-EB2
LDLRAD2
FAM92B
HBQ1B
7420426K07RIK
NCOA4
ASIC2
IL17RE
LIMK2
1700024G13RIK
CCDC160
RUFY4
PPP2R1B
TNFSF12TNFSF13
GM5382
GM13119
GM5800
GM5941
SHANK1
ANK2
FAM134B
4930430D24RIK
ARMC2
GM4841
GM4858
ERICH1
TMEM136
GM4907
PNLDC1
PM20D2
MRGPRX2
GM4981
CLPSL2
GM853
SHISA6
BPIFB4
CCDC24
DNAIC2
GM5460
GM5464
ZBTBD6
PNPLA1
ERMARD
ZFP936
FOXR2
ZFR2
TMEM92
MS4A15
GM16432
ZFP345
GM5878
MANSC4
GM5891
SPAG11B
TRIM43A
ZC3H12B
GM6034
DEFB42
SORBS1
GOLM1
SETD6
XPO1
ST3GAL5
ZFP748
TRPM3
ZCCHC18
AU040320
AKAP2
AP2B1
NRBF2
ATP2B2
B3GNT8
NACC2
CACNB4
MUSK
CCNE2
AGAP1
PINLYP
GM4925
SAMT2
PSG27
TOMM40L
NFATC2
SAMD4
DEFB36
GM4567
ALPK2
PIEZO1
FBXO40
CSTF3
SLC41A3
DEFB28
PROK2
OOSP2
ZFP1
ZFP27
RUSC2
CGN
KCNH6
XAF1
GM10439
SLC38A6
BTLA
ADAM15
ADCY7
FAM117B
CREB1
ARHGAP25
ARHGEF10
ARNT
STRIP2
GPX4
TYW5
4921506M07RIK
TIMM8A2
ZFP791
PRPS1L3
CARD9
GM20736
SLC22A14
DEFB48
DEFB45
BAIAP2
BRMS1L
WASH
BTRC
SGK3
CAPZB
ZDHHC12
RAI1
CD209B
CD6
CDH3
SPN
KRTAP5-5
CKLF
CML3
CNOT2
CSF1R
COL28A1
TCF25
NELL1
RIPPLY2
C130026I21RIK
CCDC107
MCIDAS
RIPPLY1
CCDC17
GM6377
LIPT1
GM6460
CKS1BRT
LEKR1
BC147527
GM13051
WDR93
GM11992
GM14092
GM6878
GM11437
DEFB23
DEPTOR
DHRS4
BGLAP
DNAJB6
DUSP22
DYRK1B
EDIL3
FERT2
DBI
KAT2A
GNPDA2
GRK6
ANAPC11
BANF1
CTSA
ARSI
ESP1
ADAR
USP14
CLDN19
GLRX2
MARVELD2
CLEC5A
KCNH1
TXNL4A
MAPT
DACH1
OLFM1
DMRTC1A
DNM3
RABGAP1L
RIC3
SERTAD2
SMURF1
STK35
GNG2
SLX4IP
ETS1
SLCO3A1
ZFP953
SLC16A3
GNG7
FAIM2
SLC7A15
MAPK1
GNGT2
GM4745
KDM3A
RNPC3
GM5635
ELAVL4
FN3K
FNBP1
GABRB3
GPR146
CDC42SE1
TMOD2
P2RX7
RCSD1
RNF38
GM4787
TRY10
GM5771
CCDC23
ATP8A1
KIF5A
NHLRC4
KCTD21
KLK13
PIGC
TRIM58
TRIM63
COX8C
PKIB
KCNJ15
KLHL15
LDB3
PROSC
PRKCZ
RBMS2
MIER1
MRPL1
RAPGEF1
SEH1L
SEL1L
SKIL
TOM1L2
NEGR1
GLT6D1
RASA4
TRPM1
KCNRG
DDHD1
ACSBG2
ZKSCAN4
DMRTC1B
DEFB33
DEFB26
DEFB43
DEFB25
DEFB18
KNCN
DEFB47
ASB1
TAS2R122
HNRNPA1
SCOC
CAMK2G
NLRP5
MORF4L1
CD226
CD44
TCTN1
CDH8
UBE2J2
GVIN1
CLIP2
EIF4E2
DOK6
ELOVL1
BICD2
NPR3
CEP350
CEACAM1
RREB1
FARS2
GMFG
AIFM2
GRIA2
ZFHX2
EMC1
HDHD2
GM13152
MEX3C
SPINK14
GM6086
AI429214
GM6289
GM14137
GM6583
ZFP951
DCPP2
ZFP808
GM7073
43169
ERICH4
GM7120
KCND3
NOLC1
TSC2
MOBP
POLR2K
SLC22A15
MTCP1
PDE4DIP
VGF
NSMF
WDR37
PKIG
TMSB10
RAB43
TRIM46
KIF21B
TCERG1
LRIF1
KLHL20
TMCO1
KCNJ10
PIEZO2
PLEKHM3
TEX40
CCDC108
WFDC10
KRTAP1-4
LIPE
PNKD
IVNS1ABP
DHPS
ARL4A
GTF2A2
DNM2
RRN3
LEO1
PARP14
ZFP784
PDXDC1
PSTK
PIGL
LIF
MLF1
MUP3
MYH2
MYO6
CNNM3
4930467E23RIK
ANGPTL7
CYP2C68
RAD54B
MROH8
SMCO3
GCNT7
ANKRD37
DEFB30
EVI5L
ABCA3
GLYCTK
1700015E13RIK
LCE3A
GM13043
EDEM3
ASPHD1
GBP10
GBP11
GM20767
OPRM1
LHX3
RASGRF1
MTL5
KRT40
IFFO1
SLC39A2
SLC30A2
URAD
MKS1
RHOX4A
RHOX4C
ARHGAP12
RHOX4D
RHOX4F
RHOX4G
PKD1L3
IL1RN
COQ10B
TMEM120B
FDX1L
STRN4
SMOK3B
MAP2
ASXL1
CYPT8
CYPT9
CYPT7
CYPT10
ZFP606
AHNAK
ZFP869
SCO1
GM15386
SPINT5
NYNRIN
SYTL2
RHOX3F
AAK1
ARAP1
TMEM141
EIF4G2
PDZD9
DDX17
NADK2
SELT
FILIP1L
SETD1B
LARP1B
TET2
FLOT2
THSD4
RGAG1
TACC3
SHROOM4
DEAR1
PEG10
C1QTNF5
CDKN2A
GM5169
CLMN
MED15
HSD3B7
ZFP692
RSPO4
RAP1GDS1
UNG
SLC6A18
UEVLD
NLRP1B
MTMR7
BC051019
PEX10
LEPRE1
CABYR
KNTC1
ZHX1
SNCA
GOLGA7
TMEM183A
DLGAP4
HVCN1
ANAPC5
RABL3
FAM133B
PITX2
TRIM71
TXNRD1
BLM
CACNA1B
CAPG
AKAP1
AKAP4
RPF2
MAP2K7
APAF1
WSB1
CD63
ARRDC3
ARRDC4
HBS1L
CD74
SSTR2
RYK
NLRP9C
SEPP1
HTRA3
CADPS
DHX15
PHC1
LCN5
CLK1
NUSAP1
OIP5
TBC1D17
FZD5
SMAD7
MTERF1B
GPCPD1
FANCC
RBPMS
SYNE3
ILF3
PRSS57
AMY2A5
ANKDD1B
CCDC135
CALCR
PCDH8
RARG
MAST2
NEO1
SLC22A18
PROC
SEMA3B
DNTT
CD22
EML1
RORB
MAP6
CACNA1I
RAD17
HHIPL1
PROK1
UBTF
TIMP1
ZFX
CLPX
ZFP2
ZSCAN21
ZFP41
ABCC9
SLC7A2
CACNB3
GCDH
ZFP68
BANF2
HSD11B1
IFI203
RBAK
MAPK1IP1
MEF2B
ZFP180
MFGE8
RAPH1
AKNA
SYNJ1
PROCA1
FAM83B
CLINT1
PRSS38
BAHD1
AK129341
CYB5D1
SCIMP
HSF5
FKBP15
MORC3
CCNJL
SPATA22
PRL2C1
43163
SERPINB6E
ZZEF1
XLR5A
GM12185
GM12253
HEATR9
VMN1R204
MUP2
ZFP868
WFDC15B
TULP2
PICK1
ZFP952
RBM15
NELFE
MINK1
SNRPA
NET1
DPH3
PARD6A
TTC21B
1110017D15RIK
AGTPBP1
DUSP16
RPL38
IDNK
HNRNPAB
BDNF
MON1B
SYCE1L
AZI2
ZGPAT
NFYC
ADAM28
CERKL
JAK2
GHR
CCL27A
AGBL4
AGBL5
KRTAP4-1
ZFP455
GYPC
MED14
SPINK11
NLRP9A
DBNDD2
SMIM15
TNPO1
SPTAN1
USP33
GM9733
LYRM9
CBX5
SERPINB6D
ZFP874B
BSG
FCGR2B
ABI1
HS6ST2
BC003331
AP2A1
HNRNPD
PLIN5
GSTA3
C77370
GIT2
FHL1
PTBP1
TSC22D3
LDB2
NRP2
GIMAP8
GBA
SBPL
A4GNT
CNTNAP5A
EVI2B
SCN8A
GNAS
TNFRSF9
SLC1A2
NME2
TSKS
SHROOM3
VWA9
NKX2-2
DCPP3
PIGW
PRMT2
URGCP
CCDC173
LRBA
DYSF
NCOA2
HDAC5
FMNL1
PTPN6
SHPRH
SLC39A7
STAG2
ACN9
SRSF1
HENMT1
TMEM134
ZBTB33
SYNE1
SLC12A1
SRSF5
[truncated: 22,061 more rows]

## Sheet: David-KEGG
Category	Term	Count	%	PValue	Genes	List Total	Pop Hits	Pop Total	Fold Enrichment	Bonferroni	Benjamini	FDR
KEGG_PATHWAY	mmu05200:Pathways in cancer	535	2.55139	2.69641e-39	RB1, SPI1, ARAF, FZD10, ELK1, TFG, AKT2, MYC, AKT3, AKT1, PRKACA, PRKACB, PRKCG, DAPK1, PRKCB, DAPK2, DAPK3, PRKCA, BCR, EML4, AR, ADCY9, CTBP2, TERC, CTBP1, PDGFB, PDGFA, HIF1A, TERT, PLCG2, HMOX1, PLCG1, 4930544G11RIK, FZD1, JAG2, GSTM4, GSTM3, WNT10B, FZD3, JUN, GSTM2, CREBBP, WNT10A, JAG1, GSTM1, FZD2, FZD5, JUP, FZD4, FZD7, FZD6, FZD9, FN1, FZD8, BRAF, FASL, KITL, GSTM7, GSTM6, GSTM5, MMP1B,…	7723	548	9789	1.23744	9.62617e-37	4.81309e-37	9.3026e-38
KEGG_PATHWAY	mmu04151:PI3K-Akt signaling pathway	359	1.71205	7.63586e-27	ATF2, INS1, INS2, PPP2R2A, CREB3L3, PPP2R1B, PPP2R1A, CREB3L4, CREB3L1, AKT2, MYC, AKT3, CREB3L2, MYB, KDR, AKT1, PRKCA, EREG, TCL1, CDC37, DDIT4, MTCP1, EPHA2, ATF4, PDGFB, LPAR1, PDGFA, LPAR2, PIK3R3, TGFA, LPAR3, PIK3R2, PIK3R1, LPAR4, PIK3R6, PIK3R5, GNG10, PDGFD, CD19, PDGFC, PCK1, PCK2, NGFR, INSR, IGF2, FN1, TCL1B1, IGF1, TCL1B4, GNG12, GNG11, TCL1B2, PTK2, GNG13, COL1A1, COL1A2, FASL, LPA…	7723	367	9789	1.25508	2.726e-24	9.08667e-25	1.75625e-25
KEGG_PATHWAY	mmu04010:MAPK signaling pathway	295	1.40684	1.45968e-24	ATF2, INS1, INS2, ARAF, ELK1, CRKL, RPS6KA4, ELK4, RPS6KA3, RPS6KA6, RPS6KA5, RPS6KA2, AKT2, MYC, RPS6KA1, AKT3, STMN1, KDR, AKT1, PRKACA, PRKACB, PRKCG, DAXX, MEF2C, IL1R1, PRKCB, CACNA2D1, CACNA2D3, CACNA2D2, PRKCA, CACNA2D4, MAPK8IP2, MAPK8IP3, EREG, MAPK8IP1, DDIT3, EPHA2, ATF4, PDGFB, PDGFA, TGFA, NLK, PPP3R1, PPP3R2, RRAS, PDGFD, PDGFC, CD14, NGFR, JUN, JUND, GADD45B, GADD45A, INSR, NFATC3,…	7723	299	9789	1.25056	5.21106e-22	1.30276e-22	2.51795e-23
KEGG_PATHWAY	mmu05165:Human papillomavirus infection	349	1.66436	3.87573e-24	RB1, H2-BL, MAML2, MAML1, H2-L, PPP2R2A, FZD10, RBPJ, TBK1, CREB3L3, PPP2R1B, PPP2R1A, CREB3L4, CREB3L1, AKT2, AKT3, CREB3L2, AKT1, ATP6V1E1, PRKACA, ATP6V1E2, PRKACB, HES7, HES6, ATP6V1G1, PRKCI, ATP6V1G2, H2-M10.3, H2-M10.4, H2-M10.1, H2-M10.2, SCRIB, H2-T3, PARD3, TBPL2, TBPL1, H2-M10.5, H2-M10.6, MAML3, ATP6V0D1, ATP6V0D2, LLGL1, H2-D1, LLGL2, PIK3R3, PIK3R2, PIK3R1, PRKCZ, TERT, ATP6V0A2, AT…	7723	359	9789	1.23221	1.38363e-21	2.76727e-22	5.3485e-23
KEGG_PATHWAY	mmu05206:MicroRNAs in cancer	298	1.42115	8.07816e-24	MIR30C-1, MIR30B, MIR30A, MIR30C-2, MIR106B, CRKL, GLS, RASSF1, RPS6KA5, MYC, STMN1, CYP1B1, MIR30E, MIR30D, SOX4, PRKCG, MIR194-2, MIR194-1, PRKCB, MIR9-3, PRKCE, MIR135A-2, MIR135A-1, MIR9-2, MIR9-1, PRKCA, DICER1, MIR203, MIR324, DDIT4, ZFPM2, EZR, MIR20A, SLC45A3, CDCA5, PDGFB, MIR124A-1, PDGFA, PIK3R3, MIR124A-2, PIK3R2, MIR124A-3, PIK3R1, MIR206, MIR205, MIR214, MIR335, MIR210, MIR331, MIR3…	7723	303	9789	1.2466	2.8839e-21	4.8065e-22	9.28988e-23
KEGG_PATHWAY	mmu04080:Neuroactive ligand-receptor interaction	373	1.77882	4.14382e-21	NPFFR2, PRSS1, VIPR1, OXTR, NPFFR1, VIPR2, SCT, 1810009J06RIK, RXFP4, TMEM97, HTR4, GRPR, RXFP1, RXFP2, RXFP3, HTR6, EDNRA, HTR7, EDNRB, C3AR1, PRSS3, PRSS2, PTGDR, UTS2R, PAQR9, PAQR6, TAAR9, TAAR6, NPFF, TAAR4, TAAR5, TAAR2, TAAR3, PDYN, TAAR1, GABRG3, GABRG2, TRHR, GABRG1, UTS2B, AGTR2, TRY10, PTGFR, ADCYAP1R1, GIPR, LHB, LPAR1, FPR1, LPAR2, LPAR3, FPR3, LPAR4, FPR2, LYPD6, CRHR1, CRHR2, C3, G…	7723	390	9789	1.21226	1.47935e-18	2.11335e-19	4.08463e-20
KEGG_PATHWAY	mmu04020:Calcium signaling pathway	249	1.18747	4.37417e-19	OXTR, CALML3, CALML4, HTR4, GRPR, MYLK, HTR6, EDNRA, HTR7, EDNRB, KDR, PLCE1, PRKACA, PRKACB, PRKCG, PRKCB, PHKA1, PRKCA, PHKA2, TRHR, ADCY9, ORAI3, VDAC3, ORAI2, ORAI1, VDAC2, VDAC1, PTGFR, PDE1C, PDE1B, PDE1A, PDGFB, PDGFA, TGFA, MST1R, SMIM6, PPP3R1, GRIN2A, PPP3R2, PDGFD, PDGFC, PLCG2, PLCG1, NTSR1, NFATC3, NFATC2, NFATC1, GRIN2C, GRIN2B, NFATC4, GRIN2D, GRIN3B, GRIN3A, CALM5, HRC, CALM3, CAL…	7723	254	9789	1.24256	1.56158e-16	1.95197e-17	3.77272e-18
KEGG_PATHWAY	mmu05132:Salmonella infection	247	1.17793	6.78559e-19	CYFIP2, NCKAP1, CYFIP1, ARPC5L, GCC2, ACTB, AKT2, MYC, AKT3, TNFSF10, AKT1, VPS39, DYNC2H1, VPS18, DYNC1LI1, DYNC1LI2, MYL7, MYL2, PFN4, PFN1, MYL9, PFN3, PFN2, ACTR3B, MYL12A, MYL12B, DYNC2LI1, RRAS, MYO6, VPS11, MYL10, SNX9, NCKAP1L, CD14, FADD, 4930544G11RIK, S100A10, VPS16, GSDMD, JUN, BC048507, MYLPF, RAB9, ARF1, RAB7, ARF2, ARPC1B, ARPC1A, WASL, IKBKB, TUBA1C, TUBA1B, ACTR1A, TUBA1A, ACTR1B…	7723	252	9789	1.24236	2.42246e-16	2.69162e-17	5.20229e-18
KEGG_PATHWAY	mmu05417:Lipid and atherosclerosis	215	1.02532	8.0962e-19	CALML3, CALML4, ICAM1, TBK1, AKT2, AKT3, TNFSF10, IL12B, AKT1, IL12A, PRKCA, DDIT3, ATF6, ATF4, PIK3R3, PIK3R2, PIK3R1, PPP3R1, PPP3R2, CD14, PLCG1, APOB, 4930544G11RIK, ABCA1, LYN, JUN, XBP1, NFATC3, EIF2AK3, NFATC2, NFATC1, PTK2, FASL, CALM5, CYP1A1, CALM3, CALM4, CALM1, CALM2, NOX1, MMP1B, IFNA5, MMP1A, IFNA4, IFNA7, CD40, IFNA6, IFNA1, IFNA2, VLDLR, IFNA9, IKBKB, PPP3CA, PPP3CB, PPP3CC, IFNAB…	7723	217	9789	1.25583	2.89034e-16	2.89034e-17	5.58638e-18
KEGG_PATHWAY	mmu04024:cAMP signaling pathway	221	1.05394	2.47223e-18	OXTR, VIPR2, HHIP, CALML3, CALML4, HTR4, LIPE, HTR6, EDNRA, CREB3L3, CREB3L4, CREB3L1, AKT2, AKT3, CREB3L2, PLCE1, AKT1, SOX9, PRKACA, BVES, PRKACB, TIAM1, ADCY9, ORAI1, MYL9, CFTR, ADCYAP1R1, GIPR, LHB, PIK3R3, PIK3R2, PIK3R1, CRHR1, CRHR2, MC2R, GRIN2A, RRAS, CGA, 4930544G11RIK, JUN, CREBBP, NFATC1, BRAF, GRIN2C, GRIN2B, GRIN2D, GRIN3B, GRIN3A, FXYD2, PPP1R1B, FXYD1, CALM5, PDE3A, CALM3, CALM4,…	7723	224	9789	1.25054	8.82586e-16	8.02351e-17	1.55076e-17
KEGG_PATHWAY	mmu04820:Cytoskeleton in muscle cells	228	1.08732	5.11368e-18	ENO1, ENO2, ENO3, ACTB, DAG1, MYOZ3, MYOZ1, MYOZ2, ACTN3, ACTN2, ANK2, ANK3, HSPG2, MYL4, MYL7, DAAM1, DAAM2, MYL1, MYL2, MYL3, TLN2, TLN1, MYL9, SPTBN4, SDC4, SDC2, SDC3, SPTBN1, SPTBN2, MYH7B, DTNA, JUP, COL24A1, NEBL, FN1, COL1A1, MYLPF, COL1A2, COL9A1, SSPN, SDC1, COL9A3, COL9A2, MYOM1, ELN, ENO1B, FMN2, MYOM2, MYPN, MYOM3, CSRP3, CSRP2, CSRP1, TMEM43, ANKRD1, ANKRD2, SPTAN1, EMD, MYBPC3, MYB…	7723	232	9789	1.24566	1.82558e-15	1.52132e-16	2.94037e-17
KEGG_PATHWAY	mmu05205:Proteoglycans in cancer	202	0.963327	1.57577e-17	HPSE2, ARAF, FZD10, ELK1, ACTB, AKT2, MYC, AKT3, KDR, IL12B, PLCE1, AKT1, PRKACA, PRKACB, PRKCG, PRKCB, ANK2, FRS2, PRKCA, ANK3, HSPG2, ANK1, TIAM1, EZR, SDC4, SDC2, TWIST2, TWIST1, PIK3R3, PIK3R2, IQGAP1, PIK3R1, HIF1A, RRAS, PLCG2, PLCG1, 4930544G11RIK, FZD1, WNT10B, FZD3, WNT10A, MIR21A, FZD2, FZD5, FZD4, FZD7, FZD6, RDX, FZD9, IGF2, FN1, FZD8, BRAF, IGF1, PTK2, COL1A1, COL1A2, FASL, SDC1, NAN…	7723	204	9789	1.25509	5.62549e-15	4.3273e-16	8.3637e-17
KEGG_PATHWAY	mmu05166:Human T-cell leukemia virus 1 infection	241	1.14932	1.92459e-17	RB1, ATF2, H2-BL, SPI1, TRRAP, H2-L, ELK1, ICAM1, ELK4, CDC20, CDC23, KAT5, CREB3L3, CREB3L4, CHEK2, CREB3L1, AKT2, CDC26, MYC, CDC27, AKT3, CREB3L2, CHEK1, AKT1, PRKACA, B2M, PRKACB, IL15RA, H2-M10.3, IL1R1, H2-M10.4, H2-M10.1, IL1R2, H2-M10.2, H2-T3, ADCY9, TBPL2, VDAC3, TBPL1, VDAC2, VDAC1, H2-M10.5, H2-M10.6, TLN2, TLN1, H2-D1, ATF4, ANAPC13, ANAPC15, ANAPC16, PIK3R3, PIK3R2, PIK3R1, ANAPC10,…	7723	247	9789	1.23672	6.87079e-15	4.90771e-16	9.48548e-17
KEGG_PATHWAY	mmu04060:Cytokine-cytokine receptor interaction	283	1.34961	2.23003e-17	CNTFR, CNTF, IL1RN, IL23R, CCR1L1, IL27RA, TNFSF10, IL12B, TNFSF11, IL12A, ACVR1, IL15RA, IL1R1, IL1R2, IL23A, GM21586, EBI3, IL20RA, IL20RB, IL11RA1, CCL21A, CCR10, CCL21B, TNFSF18, CCR1, NGFR, XCR1, TNFSF14, TSLP, TNFSF15, TNFSF12, TNFSF13, IL31RA, GDF2, LIF, GDF1, IFNLR1, PPBP, GDF3, GDF6, GDF5, IL1F10, GDF7, IL22RA1, GDF9, FASL, TNFSF4, CD27, TNFSF9, TNFSF8, NODAL, IL21, IFNA5, ACVRL1, IFNA4,…	7723	294	9789	1.22009	7.96121e-15	5.20168e-16	1.00537e-16
KEGG_PATHWAY	mmu04015:Rap1 signaling pathway	211	1.00625	2.33129e-17	INS1, INS2, CALML3, CALML4, ACTB, CRKL, RASSF5, AKT2, AKT3, KDR, PLCE1, AKT1, PRKCG, PRKCI, PRKCB, PRKCA, TIAM1, ADCY9, PRKD3, PARD3, PFN4, PRKD2, PRKD1, TLN2, PFN1, TLN1, SKAP1, PFN3, EPHA2, PFN2, PDGFB, LPAR1, FPR1, PDGFA, LPAR2, PIK3R3, LPAR3, PIK3R2, PIK3R1, LPAR4, PRKCZ, GRIN2A, RRAS, PDGFD, PDGFC, PLCG1, RALGDS, 4930544G11RIK, VASP, NGFR, INSR, BRAF, IGF1, GRIN2B, LPAR5, KITL, ID1, CALM5, C…	7723	214	9789	1.24974	8.32269e-15	5.20168e-16	1.00537e-16
KEGG_PATHWAY	mmu04360:Axon guidance	180	0.85841	1.76451e-16	EPHB6, SEMA5A, SEMA5B, RGS3, DPYSL5, CFL2, DPYSL2, CFL1, PLXNC1, EPHB2, EPHB1, EPHB4, EPHB3, EPHA5, SEMA6B, EPHA4, SEMA6C, EPHA7, EPHA6, SEMA6A, WNT5B, UNC5A, EPHA8, UNC5B, SEMA6D, WNT5A, PRKCA, UNC5C, UNC5D, SMO, PARD3, EPHA1, RAF1, MYL9, EPHA3, NGEF, EPHA2, SEMA7A, PIK3R3, PIK3R2, PIK3R1, EFNA5, EFNA4, PRKCZ, MYL12A, MYL12B, EFNB2, EFNB1, PPP3R1, EFNB3, PPP3R2, RRAS, PLCG2, ABL1, PLXNA2, PLXNA1…	7723	181	9789	1.26051	7.92699e-14	3.70547e-15	7.16182e-16
KEGG_PATHWAY	mmu04014:Ras signaling pathway	230	1.09686	2.01885e-16	INS1, INS2, CALML3, CALML4, ELK1, RASSF1, TBK1, HTR7, SYNGAP1, RASSF5, AKT2, AKT3, KDR, PLCE1, AKT1, PRKACA, PRKACB, PRKCG, PRKCB, PRKCA, TIAM1, RIN1, EPHA2, PLA1A, PDGFB, PLA2G3, PDGFA, PIK3R3, TGFA, PIK3R2, PIK3R1, PLA2G5, PLA2G6, GNG10, GRIN2A, RRAS, PDGFD, PDGFC, PLCG2, PLCG1, RALGDS, 4930544G11RIK, BRAP, NGFR, INSR, IGF2, IGF1, GNG12, GNG11, GRIN2B, GNG13, FASL, KITL, CALM5, REL, CALM3, GRB2…	7723	236	9789	1.23529	7.92699e-14	4.00405e-15	7.73892e-16
KEGG_PATHWAY	mmu05152:Tuberculosis	179	0.853641	2.22267e-16	CALML3, CALML4, TNF, LAMP1, AKT2, LAMP2, AKT3, IL12B, EP300, AKT1, IL12A, IFNA11, IFNA12, IFNA13, IFNA14, IFNA15, IFNA16, FCGR1, FCGR3, IL23A, FCGR4, RFX5, CLEC4E, RAF1, PLA2R1, ATP6V0D1, ATP6V0D2, RAB5B, RAB5C, BCL10, CORO1A, C3, CYP27B1, PPP3R1, PPP3R2, IRAK1, CLEC7A, IRAK2, ATP6V0A2, ATP6V1H, ATP6V0A4, FADD, CD14, 4930544G11RIK, ATP6V0A1, HSPA9, H2-EB2, PLK3, TGFB2, CREBBP, H2-EB1, TGFB1, TGFB…	7723	180	9789	1.26047	7.92699e-14	4.17628e-15	8.07179e-16
KEGG_PATHWAY	mmu05207:Chemical carcinogenesis - receptor activation	222	1.05871	1.21333e-15	RB1, ATF2, CYP3A11, CYP3A13, CYP3A16, RPS6KA3, RPS6KA6, CREB3L3, CREB3L4, RPS6KA2, CREB3L1, AKT2, MYC, RPS6KA1, AKT3, CREB3L2, CYP1B1, AKT1, TNFSF11, PRKACA, PRKACB, PRKCG, PAQR8, PAQR7, PRKCB, PAQR5, PRKCA, AR, ADCY9, ATF4, MGST3, MGST1, MGST2, PIK3R3, PIK3R2, PIK3R1, UGT1A7C, CYP2B9, GSTM4, STAT5A, MIR29B-2, GSTM3, STAT5B, GSTM2, JUN, GSTM1, JAG1, MIR29B-1, CYP3A25, CDC6, CYP1A2, CYP1A1, GRB2, …	7723	228	9789	1.23416	4.35985e-13	2.1658e-14	4.186e-15
KEGG_PATHWAY	mmu05163:Human cytomegalovirus infection	245	1.16839	2.17795e-15	RB1, ATF2, H2-BL, H2-L, CALML3, CALML4, ELK1, CCR1L1, CRKL, TBK1, CREB3L3, CREB3L4, CREB3L1, AKT2, MYC, AKT3, CREB3L2, AKT1, PRKACA, B2M, PRKACB, PRKCG, H2-M10.3, IL1R1, PRKCB, H2-M10.4, H2-M10.1, H2-M10.2, PRKCA, H2-T3, ADCY9, H2-M10.5, H2-M10.6, H2-D1, ATF4, PIK3R3, PIK3R2, PIK3R1, PPP3R1, GNG10, PPP3R2, FADD, 4930544G11RIK, CCR1, NFATC3, NFATC2, NFATC1, GNG12, GNG11, PTK2, GNG13, NFATC4, FASL,…	7723	254	9789	1.2226	7.92699e-13	3.70251e-14	7.15612e-15
KEGG_PATHWAY	mmu04510:Focal adhesion	198	0.944251	4.01376e-15	ELK1, ACTB, MYLK, CRKL, AKT2, AKT3, KDR, AKT1, PRKCG, PRKCB, ACTN1, PRKCA, ACTN4, MYL7, MYL2, TLN2, TLN1, MYL9, PDGFB, PDGFA, PIK3R3, PIK3R2, PIK3R1, MYL12A, MYL12B, PDGFD, PDGFC, PIP5K1A, MYL10, PIP5K1B, PIP5K1C, 4930544G11RIK, VASP, JUN, FN1, BRAF, PARVA, IGF1, PARVB, PTK2, COL1A1, MYLPF, COL1A2, PARVG, COL9A1, COL9A3, GRB2, COL9A2, ARHGAP5, RAC2, RAC3, RAC1, HRAS, VAV3, EMP1, EMP2, RHOA, VAV1,…	7723	202	9789	1.24241	1.42686e-12	6.51324e-14	1.25886e-14
KEGG_PATHWAY	mmu04810:Regulation of actin cytoskeleton	225	1.07301	4.20502e-15	CYFIP2, NCKAP1, INS1, CYFIP1, INS2, ARAF, ARPC5L, ACTB, MYLK, CRKL, AKT2, AKT3, PIP4K2A, AKT1, PIP4K2B, PIP4K2C, ACTN1, ACTN4, TIAM1, MYL7, MYL2, SPATA13, PFN4, PFN1, EZR, MYL9, PFN3, PFN2, PDGFB, LPAR1, PDGFA, LPAR2, PIK3R3, PIK3R2, IQGAP1, PIK3R1, LPAR4, IQGAP2, ACTR3B, IQGAP3, MYL12A, MYL12B, C6, RRAS, C7, PDGFD, C9, PDGFC, PIP5K1A, MYL10, PIP5K1B, NCKAP1L, PIP5K1C, 4930544G11RIK, RDX, FN1, BR…	7723	232	9789	1.22927	1.50613e-12	6.52693e-14	1.26151e-14
KEGG_PATHWAY	mmu05226:Gastric cancer	150	0.715342	1.08542e-14	RB1, ARAF, FZD10, FGF1, FGF2, FGF3, FGF4, FGF5, FGF6, FGF7, FRAT1, FGF8, FRAT2, PEG12, FGF9, CCND1, CDH1, AKT2, MYC, AKT3, AKT1, MAP2K1, MAP2K2, WNT5B, HGF, WNT5A, CCNE2, CCNE1, RAF1, SHC4, SHC2, SHC3, SHC1, TERC, TCF7, PIK3R3, PIK3R2, PIK3R1, WNT6, TERT, DVL1, FGF20, DVL2, DVL3, WNT1, WNT2, FGF23, FGF22, WNT3, FGF21, WNT4, FZD1, SMAD2, WNT10B, FZD3, TGFB2, WNT10A, SMAD4, TGFB1, FZD2, SMAD3, FZD5…	7723	150	9789	1.26751	3.88423e-12	1.61456e-13	3.12058e-14
KEGG_PATHWAY	mmu05224:Breast cancer	147	0.701035	2.20367e-14	RB1, ARAF, FZD10, FGF1, FGF2, FGF3, FGF4, IGF1R, FGF5, FGF6, FGF7, FRAT1, FGF8, FRAT2, PEG12, FGF9, CCND1, AKT2, MYC, AKT3, AKT1, TNFSF11, MAP2K1, MAP2K2, WNT5B, WNT5A, PGR, RAF1, NOTCH2, SHC4, NOTCH3, SHC2, SHC3, NOTCH1, SHC1, NOTCH4, TCF7, PIK3R3, PIK3R2, PIK3R1, WNT6, DVL1, FGF20, DVL2, DVL3, WNT1, WNT2, FGF23, FGF22, WNT3, FGF21, WNT4, FZD1, JAG2, WNT10B, FZD3, JUN, WNT10A, JAG1, FZD2, FZD5, …	7723	147	9789	1.26751	7.84772e-12	3.14684e-13	6.08212e-14
KEGG_PATHWAY	mmu04630:JAK-STAT signaling pathway	169	0.805952	2.9104e-14	CNTFR, CNTF, CSF3, CSF2, CSF3R, EPO, IL23R, MPL, IL5RA, IL27RA, PRL5A1, CCND3, CCND2, CCND1, AKT2, MYC, AKT3, PIM1, LEPR, IL12B, EP300, AKT1, IL12A, IL13RA2, IL13RA1, IFNA11, IFNAR2, PIAS4, PDGFRB, IL15RA, IFNA12, PDGFRA, PIAS3, IFNA13, IFNA14, IFNA15, CISH, IFNA16, LIFR, PRLR, PIAS2, PIAS1, IL23A, IL6ST, RAF1, STAM2, IFNAR1, IL20RA, IL4RA, PDGFB, PIK3R3, PDGFA, IL20RB, PIK3R2, CSF2RB, PIK3R1, CS…	7723	171	9789	1.25269	1.03844e-11	3.99621e-13	7.72376e-14
KEGG_PATHWAY	mmu05169:Epstein-Barr virus infection	220	1.04917	6.57506e-14	RB1, H2-BL, H2-L, RBPJ, ICAM1, PSMD8, PSMD6, PSMD7, TBK1, PSMD4, PSMD2, AKT2, MYC, PSMD3, AKT3, PSMD1, AKT1, SKP2, B2M, ENTPD1, H2-M10.3, ENTPD3, H2-M10.4, H2-M10.1, H2-M10.2, ENTPD8, H2-T3, RUNX3, BTK, H2-M10.5, H2-M10.6, H2-D1, PIK3R3, PIK3R2, PIK3R1, CD19, PLCG2, FADD, LYN, H2-EB2, JUN, H2-EB1, GADD45B, GADD45A, EIF2AK2, GADD45G, SNW1, H2-M11, CALR, IFNA5, IFNA4, IFNA7, CDKN1A, CD40, IFNA6, CD…	7723	228	9789	1.22304	2.34639e-11	8.6937e-13	1.68029e-13
KEGG_PATHWAY	mmu04936:Alcoholic liver disease	141	0.672421	8.98445e-14	TNF, C4B, C4A, TBK1, CCND1, AKT2, AKT3, C3AR1, IL12B, AKT1, IL12A, MLYCD, MAP3K7, MAP3K5, MAP2K3, IFNA11, MAP2K4, IFNA12, PRKAB2, CPT1A, IFNA13, IFNA14, IFNA15, IFNA16, ADIPOQ, TICAM1, CPT1C, CPT1B, PRKAB1, ALDH3A2, CYP2E1, ALDH7A1, TCF7, C5AR1, LY96, ADH7, FOXO3, ADIPOR1, ACACB, ADIPOR2, ADH5, FOXO1, ACACA, C2, C3, ADH4, ADH1, IRAK1, RIPK1, FADD, CD14, MAP2K7, PPARGC1A, MAP2K6, MIR217, NFKB1, NF…	7723	141	9789	1.26751	3.20647e-11	1.14552e-12	2.21403e-13
KEGG_PATHWAY	mmu04550:Signaling pathways regulating pluripotency of stem cells	140	0.667652	1.13453e-13	RIF1, FZD10, FGF2, IGF1R, SOX2, AKT2, MYC, AKT3, AKT1, SMARCAD1, HOXA1, ACVR1, MAP2K1, MAP2K2, WNT5B, WNT5A, ESX1, LIFR, ISL1, KAT6A, HOXB1, IL6ST, RAF1, HOXD1, DLX5, TCF7, PIK3R3, PIK3R2, PIK3R1, WNT6, DVL1, HESX1, DVL2, DVL3, OTX1, WNT1, SKIL, WNT2, WNT3, WNT4, FZD1, SMAD2, WNT10B, SMAD1, FZD3, ZFHX3, WNT10A, SMAD4, FZD2, SMAD3, SETDB1, FZD5, FZD4, WNT3A, FZD7, ESRRB, FZD6, FZD9, LIF, FZD8, SMA…	7723	140	9789	1.26751	4.05069e-11	1.39665e-12	2.6994e-13
KEGG_PATHWAY	mmu05161:Hepatitis B	162	0.772569	1.39249e-13	RB1, ATF2, ARAF, ELK1, TNF, TBK1, CREB3L3, CREB3L4, CREB3L1, AKT2, MYC, CREB3L2, AKT3, EP300, AKT1, MAP3K7, MAP2K3, PRKCG, IFNA11, MAP2K4, IFNA12, MAP2K1, IFNA13, MAP2K2, IFNA14, TICAM2, IFNA15, PRKCB, IFNA16, PRKCA, TICAM1, HSPG2, CCNE2, CCNE1, VDAC3, RAF1, D1PAS1, IFNAR1, ATF4, PIK3R3, PIK3R2, PIK3R1, IRAK1, FADD, MAP2K7, MAP2K6, STAT5A, STAT5B, TGFB2, EGR2, JUN, CREBBP, SMAD4, TGFB1, EGR3, SMA…	7723	164	9789	1.25206	4.97022e-11	1.65707e-12	3.20274e-13
KEGG_PATHWAY	mmu05167:Kaposi sarcoma-associated herpesvirus infection	215	1.02532	1.80836e-13	RB1, H2-BL, H2-L, CALML3, CALML4, CCR1L1, ICAM1, PREX1, TBK1, AKT2, MYC, AKT3, AKT1, ATG3, H2-M10.3, H2-M10.4, H2-M10.1, H2-M10.2, H2-T3, ATG14, H2-M10.5, H2-M10.6, UBA52, H2-D1, PDGFB, PIK3R3, PIK3R2, PIK3R1, HIF1A, PIK3R6, PIK3R5, C3, PPP3R1, GNG10, PPP3R2, PLCG2, FADD, PLCG1, LYN, CCR1, JUN, CREBBP, NFATC3, NFATC2, EIF2AK2, NFATC1, GNG12, GNG11, GNG13, NFATC4, CALM5, H2-M11, CALM3, CALM4, CALM…	7723	223	9789	1.22204	6.45654e-11	2.08254e-12	4.02507e-13
KEGG_PATHWAY	mmu04934:Cushing syndrome	160	0.763031	2.17583e-13	RB1, SCARB1, ATF2, AHR, FZD10, CREB3L3, CCND1, CREB3L4, CREB3L1, CREB3L2, PRKACA, PDE8B, PRKACB, PDE8A, MEN1, USP8, MAP2K1, MAP2K2, WNT5B, WNT5A, AIP, ADCY9, CCNE2, ARMC5, CCNE1, ORAI1, AIPL1, ATF4, KMT2D, KMT2A, TCF7, ITPR1, ITPR2, CACNA1D, ITPR3, CACNA1C, CACNA1F, CACNA1H, CRHR1, CACNA1G, CRHR2, RAP1B, WNT6, CACNA1I, MC2R, RAP1A, CYP11A1, DVL1, DVL2, DVL3, CACNA1S, WNT1, WNT2, WNT3, WNT4, FZD1,…	7723	162	9789	1.25186	7.76845e-11	2.42741e-12	4.69163e-13
KEGG_PATHWAY	mmu04915:Estrogen signaling pathway	134	0.639039	4.61265e-13	ATF2, CALML3, CALML4, CREB3L3, CREB3L4, CREB3L1, AKT2, CREB3L2, AKT3, AKT1, PRKACA, PRKACB, MAP2K1, MAP2K2, PRKCD, KRT9, ADCY9, PGR, RAF1, FKBP4, ATF4, FKBP5, SHC4, SHC2, SHC3, SHC1, ITPR1, PIK3R3, TGFA, ITPR2, PIK3R2, ITPR3, PIK3R1, KRT42, KRT40, HSP90B1, KRT33B, KRT33A, HSPA8, JUN, GREB1, ESR1, ESR2, GNAO1, SP1, GNAQ, BCL2, CALM5, GNAS, CALM3, GRB2, CALM4, CALM1, CALM2, HSP90AB1, KRT24, PIK3CD,…	7723	134	9789	1.26751	1.64683e-10	4.99005e-12	9.64464e-13
KEGG_PATHWAY	mmu05225:Hepatocellular carcinoma	171	0.81549	1.36151e-12	RB1, SMARCB1, ARAF, KEAP1, FZD10, ELK1, ACTB, IGF1R, ACTG1, FRAT1, FRAT2, PEG12, CCND1, AKT2, MYC, DPF1, AKT3, AKT1, DPF3, ARID2, PRKCG, MAP2K1, SMARCC1, MAP2K2, SMARCC2, WNT5B, PRKCB, HGF, WNT5A, PRKCA, RAF1, SHC4, SHC2, SHC3, SHC1, TERC, MGST3, GSTT4, TCF7, MGST1, GSTT3, PIK3R3, GSTT2, TGFA, MGST2, PIK3R2, GSTT1, PIK3R1, WNT6, TERT, DVL1, PLCG2, DVL2, HMOX1, DVL3, PLCG1, WNT1, WNT2, WNT3, WNT4,…	7723	175	9789	1.23854	4.86044e-10	1.42959e-11	2.76307e-12
KEGG_PATHWAY	mmu04150:mTOR signaling pathway	155	0.739186	5.75302e-12	INS1, IRS1, INS2, FZD10, TNF, IGF1R, RPS6KA3, STK11, RPS6KA6, DEPTOR, AKT2, RPS6KA2, SESN2, RPS6KA1, AKT3, GRB10, AKT1, SKP2, ATP6V1E1, ATP6V1E2, PRKCG, MAP2K1, ATP6V1G1, MAP2K2, ATP6V1G2, WNT5B, PRKCB, RPS6, WNT5A, TSC2, PRKCA, TSC1, RRAGA, CLIP1, RRAGC, RRAGB, EIF4E1B, RRAGD, DDIT4, ULK2, ULK1, RAF1, TELO2, ATP6V1A, SEH1L, MAPKAP1, NPRL2, NPRL3, PIK3R3, PIK3R2, PIK3R1, WNT6, DVL1, EIF4EBP1, DVL…	7723	158	9789	1.24345	2.05384e-09	5.86808e-11	1.13417e-11
KEGG_PATHWAY	mmu04210:Apoptosis	134	0.639039	6.84958e-12	PRF1, TNF, ACTB, ACTG1, AKT2, AKT3, TNFSF10, CAPN2, AKT1, CAPN1, MAP3K5, MAP2K1, DAXX, MAP2K2, ENDOG, TUBA4A, ERN1, DDIT3, RAF1, ATF4, DIABLO, ITPR1, PIK3R3, ITPR2, HTRA2, PIK3R2, ITPR3, CSF2RB, PIK3R1, BCL2L11, PMAIP1, RIPK1, FADD, MCL1, JUN, GADD45B, GADD45A, EIF2AK3, TNFRSF10B, EIF2S1, NFKB1, GADD45G, NFKBIA, IL3, FASL, TRP53, BCL2, CYCT, CYCS, ATM, MAP3K14, BCL2L1, TUBA8, HRK, TRADD, CTSZ, PI…	7723	135	9789	1.25812	2.44532e-09	6.7925e-11	1.31284e-11
KEGG_PATHWAY	mmu04261:Adrenergic signaling in cardiomyocytes	153	0.729649	8.86063e-12	ATF2, CALML3, PPP2R2A, CALML4, SLC8A1, SLC8A2, PPP1CB, PPP1CC, RPS6KA5, CREB3L3, PPP2R1B, PPP2R1A, CREB3L4, CREB3L1, AKT2, CREB3L2, AKT3, AKT1, PRKACA, BVES, PRKACB, SCN1B, TPM4, TPM3, CACNA2D1, TPM2, TPM1, CACNA2D3, CACNA2D2, ATP1B4, PRKCA, ATP1B3, ATP1B2, CACNA2D4, ATP1B1, CACNB1, MYL4, CACNB2, CACNB3, CACNB4, ADCY9, KCNQ1, MYL2, MYL3, AGTR2, ATF4, KCNE1, CREM, CACNA1D, ADRB1, CACNA1C, ADRB2, C…	7723	156	9789	1.24314	3.16323e-09	8.54931e-11	1.65239e-11
KEGG_PATHWAY	mmu05162:Measles	143	0.681959	9.4556e-12	CBLB, CCND3, CCND2, TBK1, CCND1, AKT2, AKT3, IL12B, AKT1, IL12A, MAP3K7, IFNA11, IFNAR2, IFNA12, IFNA13, IFNA14, IFNA15, CSNK2A1, IFNA16, CSNK2A2, TRP73, CCNE2, CCNE1, CSNK2B, IFNAR1, PIK3R3, PIK3R2, PIK3R1, IRAK1, FADD, SLAMF1, STAT5A, STAT5B, HSPA8, JUN, EIF2AK1, EIF2AK3, MSN, EIF2AK2, EIF2AK4, EIF2S1, IL2, NFKB1, NFKBIA, IL6, MAVS, CDK6, FASL, CDK4, TRP53, CDK2, BCL2, CYCT, CD28, CYCS, TAB2, M…	7723	145	9789	1.25003	3.37563e-09	8.88328e-11	1.71694e-11
KEGG_PATHWAY	mmu04919:Thyroid hormone signaling pathway	120	0.572273	1.20238e-11	ACTB, ACTG1, CCND1, AKT2, MYC, AKT3, PLCE1, EP300, AKT1, SLC16A2, PRKACA, PRKACB, PRKCG, MED1, MAP2K1, MAP2K2, PRKCB, DIO1, DIO2, DIO3, TSC2, ATP1B4, PRKCA, ATP1B3, ATP1B2, MED4, ATP1B1, RAF1, PFKFB2, NOTCH2, NOTCH3, NOTCH1, NOTCH4, PIK3R3, PIK3R2, GATA4, PIK3R1, HIF1A, FOXO1, MED12L, SLC9A1, MED30, PLCG2, PLCG1, WNT4, CREBBP, SLC16A10, ESR1, MED13L, BMP4, RCAN1, RHEB, TRP53, RCAN2, FXYD2, MDM2, …	7723	120	9789	1.26751	4.29251e-09	1.10064e-10	2.12729e-11
KEGG_PATHWAY	mmu04921:Oxytocin signaling pathway	150	0.715342	1.69126e-11	MYLK2, GUCY1B2, OXTR, CALML3, CALML4, ELK1, MYLK3, ACTB, MYLK, ACTG1, MYLK4, PPP1CB, PPP1CC, RGS2, CCND1, NPPA, PRKACA, PRKACB, PRKCG, GUCY1A2, MAP2K1, PRKAB2, MEF2C, MAP2K2, PRKCB, CACNA2D1, CACNA2D3, CACNA2D2, PRKCA, CACNA2D4, PRKAB1, CACNB1, CACNB2, CACNB3, MYL6, CACNB4, ADCY9, RAF1, MYL9, NPR1, NPR2, ITPR1, ITPR2, CACNA1D, ITPR3, CACNA1C, CACNA1F, PIK3R6, PIK3R5, TRPM2, PPP3R1, PPP3R2, CACNA1…	7723	153	9789	1.24266	6.03779e-09	1.50945e-10	2.91742e-11
KEGG_PATHWAY	mmu04022:cGMP-PKG signaling pathway	167	0.796414	2.00809e-11	ATF2, MYLK2, INS1, GUCY1B2, IRS1, INS2, IRS4, CALML3, IRS2, CALML4, IRS3, SLC8A1, MYLK3, SLC8A2, MYLK, MYLK4, PPP1CB, NPPB, PPP1CC, NPPC, RGS2, EDNRA, EDNRB, CREB3L3, CREB3L4, ADORA3, CREB3L1, AKT2, CREB3L2, NPPA, AKT3, ADORA1, AKT1, GTF2I, MEF2A, GUCY1A2, MAP2K1, MEF2C, MAP2K2, MEF2B, PRKCE, ATP1B4, ATP1B3, ATP1B2, ATP1B1, ADCY9, VDAC3, PPIF, VDAC2, VDAC1, RAF1, MYL9, ATF4, NPR1, NPR2, ITPR1, IT…	7723	172	9789	1.23067	7.16885e-09	1.7485e-10	3.37946e-11
KEGG_PATHWAY	mmu05017:Spinocerebellar ataxia	139	0.662883	2.28148e-11	GTF2B, RORA, RBPJ, PSMD8, PSMD9, PSMD6, PSMD7, KAT5, PSMD4, PSMD2, AKT2, PSMD3, AKT3, PSMD1, AKT1, MAP3K5, PRKCG, PRKCB, PRKCA, ATG14, PDYN, ATG13, ERN1, ATXN2L, AFG3L1, AFG3L2, TBPL2, VDAC3, PPIF, TBPL1, VDAC2, ULK2, VDAC1, ULK1, GRIA1, GRIA2, PSMD12, BEAN1, PSMD11, PSMD14, PSMD13, ITPR1, PIK3R4, PIK3R3, ITPR2, CACNA1A, PIK3R2, ITPR3, PIK3R1, OMA1, SLC1A6, ATXN3, ATXN2, GRIN2A, ATXN1, ATG101, NR…	7723	141	9789	1.24953	8.14487e-09	1.93926e-10	3.74815e-11
KEGG_PATHWAY	mmu04935:Growth hormone synthesis, secretion and action	117	0.557967	2.41268e-11	ATF2, IRS1, IRS4, IRS2, IRS3, CRKL, CREB3L3, CREB3L4, CREB3L1, AKT2, CREB3L2, AKT3, EP300, AKT1, PRKACA, PRKACB, JUNB, MAP2K3, PRKCG, MAP2K4, GHSR, MAP2K1, MAP2K2, PRKCB, IGFBP3, PRKCA, ADCY9, IGFALS, RAF1, ATF4, SHC4, SHC2, SHC3, SHC1, ITPR1, PIK3R3, ITPR2, CACNA1D, PIK3R2, ITPR3, CACNA1C, PIK3R1, CACNA1F, SOCS2, GHRHR, SOCS3, SOCS1, PLCG2, CACNA1S, PLCG1, MAP2K6, STAT5A, STAT5B, CREBBP, IGF1, P…	7723	117	9789	1.26751	8.61327e-09	2.00308e-10	3.87151e-11
KEGG_PATHWAY	mmu04144:Endocytosis	253	1.20654	3.26739e-11	VPS29, H2-BL, TFRC, ZFYVE9, WIPF1, WIPF2, WIPF3, H2-L, ARPC5L, CBLC, CBLB, ZFYVE27, VPS35, VPS36, PRKCI, H2-M10.3, H2-M10.4, H2-M10.1, H2-M10.2, H2-T3, RUFY1, ZFYVE16, BIN1, PARD3, RUFY2, H2-M10.5, H2-M10.6, VPS25, H2-D1, VPS28, AGAP2, AGAP1, NEDD4L, VPS26A, VPS26B, AGAP3, ACTR3B, PRKCZ, SNX3, SNX4, SNX1, SNX2, RAB11FIP1, PIP5K1A, PIP5K1B, PIP5K1C, RAB11FIP2, RAB11FIP3, SNX5, 4930544G11RIK, RAB11…

## Sheet: Sheet2
term	enrichment	pvalue	count
Pathways in cancer	1.23744	2.69641e-39	535
PI3K-Akt signaling pathway	1.25508	7.63586e-27	359
MAPK signaling pathway	1.25056	1.45968e-24	295
Human papillomavirus infection	1.23221	3.87573e-24	349
MicroRNAs in cancer	1.2466	8.07816e-24	298
Neuroactive ligand-receptor interaction	1.21226	4.14382e-21	373
Calcium signaling pathway	1.24256	4.37417e-19	249
Salmonella infection	1.24236	6.78559e-19	247
Lipid and atherosclerosis	1.25583	8.0962e-19	215
cAMP signaling pathway	1.25054	2.47223e-18	221
